# Supplementary material for: Geographical variation in Plasmodium vivax relapse
Source: Malar J. 2014 Apr 15;13:144. doi: 10.1186/1475-2875-13-144 (PMC4021508; doi:10.1186/1475-2875-13-144)
Supplement: Additional file 2: Table S1 — Summary relapse dataset. [file 1475-2875-13-144-S2.xlsx]

## Sheet: AdditionalFile2_26032014
Strain	Country	Phenotype	OldNew	TropTemp	White	LoverCoker	EcoZone	Lat	Long	Res	NumPatient	Num1stRelapse	1stRelapseRate	FUmin	Fumax	Time1stMin	Time1stMean	Time1stMed	Time1stMax	Drug	Dose	TotalDose	NI	PubYear	DataType	TimeType	Ref
Wild	Algeria	Long latency	Old World	temperate	Long latency, Old World	Old World, temperate	5	36.743	3.0421	LP	294	9	3.06	NA	NA	16	NA	44	71	Q	0.4 g/day as prophylaxis for 8 months	96 g	Yes	1937	Cohort	Day	The treatment of malaria. Study of synthetic drugs as compared with quinine, in the therapeutics and prophylaxis of malaria. In Fourth General Report of the Malaria Commission. pp. 11: League of Nations Bulletin of the Health Organisation; 1937:11.
Wild	Algeria	Long latency	Old World	temperate	Long latency, Old World	Old World, temperate	5	36.743	3.0421	LP	426	20	4.69	NA	NA	29	59	59	189	QAC	0.05g/day for 7 month	10.5 g	Yes	1937	Cohort	Day	The treatment of malaria. Study of synthetic drugs as compared with quinine, in the therapeutics and prophylaxis of malaria. In Fourth General Report of the Malaria Commission. pp. 11: League of Nations Bulletin of the Health Organisation; 1937:11.
Wild	Brazil	Frequent relapse + long latency	New World	tropical	Frequent relapse + long latency, New World	New World, tropical	3	-8.761	-63.9021	P	30	8	26.67	90	90	57	NA	64	123	CQ + PQ (5 days)	CQ 7.5 mg/kg d 1, 5 mg/kg d 2-4, 2.5 mg/kg day 5; PQ 0.75 mg/kg d 1, 0.5 mg/kg d 2-4, 0.25 mg/kg d 5	CQ 25 mg/kg, PQ PQ 2.5 mg/kg	Yes	2000	Individual	Day	Villalobos-Salcedo JM, Tada MS, Kimura E, Menezes MJ, Pereira da Silva LH: In-vivo sensitivity of Plasmodium vivax isolates from Rondonia (western Amazon region, Brazil) to regimens including chloroquine and primaquine. Ann Trop Med Parasitol 2000, 94:749-758.
Wild	Brazil	Frequent relapse + long latency	New World	tropical	Frequent relapse + long latency, Old World	New World, tropical	3	-10.7676	-53.0794	LP	30	30	100	180	180	31	70.7	66.5	185	CQ + PQ	CQ 10/10/5 mg/kg 3d + PQ 0.5 mg/kg 7d	CQ 25 mg/kg + PQ 3.5 mg/kg	Yes	2012	Individual	Day	de Araujo FC, de Rezende AM, Fontes CJ, Carvalho LH, Alves de Brito CF: Multiple-clone activation of hypnozoites is the leading cause of relapse in Plasmodium vivax infection. PLoS One 2012, 7:e49871.
Wild	Cambodia	Frequent relapse	Old World	tropical	Frequent relapse, Old World	Old World, tropical	10	11.045	104.332	SP	107	45	42.06	42	42	35	NA	39	42	CQ	NR	NR	Yes	2012	Cohort	Range - days, median derived	Lin JT, Juliano JJ, Kharabora O, Sem R, Lin FC, Muth S, Menard D, Wongsrichanalai C, Rogers WO, Meshnick SR: Individual Plasmodium vivax msp1 variants within polyclonal P. vivax infections display different propensities for relapse. J Clin Microbiol 2012, 50:1449-1451.
French Cameroon	Cameroon	Long latency	Old World	tropical	Long latency, Old World	Old World, tropical	7	5.6973	12.7429	LP	6	1	16.67	270	330	30	30	30	30	Q	NA	6-8d	No	1946	Individual	Day	Shute PG: Latency and long-term relapses in benign tertian malaria. Trans R Soc Trop Med Hyg 1946, 40:189-200.
Multinucleatum	China	Long latency	Old World	temperate	Long latency, Old World	Old World, temperate	4	32.9307	106.827	LP	3	3	100	379	390	66	67.33	67	69	Q, QAC, P, CQ, PY w/ CYC	NR	NR	No	1968	Individual	Month	Jiang JB, Huang JC, Liang DS, Liu JX, Zhang SW, Cheng FC: Long incubation of Plasmodium vivax multinucleatum as demonstrated in three experimental human cases. Trans R Soc Trop Med Hyg 1982, 76:845-847.
Wild	Colombia	Long latency	New World	tropical	Long latency, New World	New World, tropical	2	8.095	-76.733	P	42	42	100	120	120	NA	NA	71	NA	CQ + PQ (3 days)	CQ (10mg/kg d1 and 7.5mg/kg d2 and d3), PQ (three regimens, not well disaggegated, but correspond to 0.58 or 0.83 or 1.17mg/kg for 3 days) = results not specific to different PQ regimens	CQ (25mg/kg) & PQ (1.75mg/kg or 2.49 mg/kg or 3.51 mg/kg)	Yes	2011	Cohort	Range - days, median given	Restrepo E, Imwong M, Rojas W, Carmona-Fonseca J, Maestre A: High genetic polymorphism of relapsing P. vivax isolates in northwest Colombia. Acta Trop 2011, 119:23-29.
Wild	Comoros	Long latency	Old World	tropical	Long latency, Old World	Old World, tropical	7	-11.6822	43.3075	P	3	1	33.33	108	407	108	108	108	108	AZ	1.2 g/d for 7d	8.4 g	Yes	2002	Individual	Day	Ranque S, Badiaga S, Delmont J, Brouqui P: Triangular test applied to the clinical trial of azithromycin against relapses in Plasmodium vivax infections. Malar J 2002, 1:13.
Korea	DPR Korea	Long latency	Old World	temperate	Long latency, Old World	Old World, temperate	11	40.1651	127.182	LP	21	12	57.14	730	730	90	370	375	570	Q, QAC, P, CQ, PY w/ CYC	NR	NR	No	1968	Individual	Month	Tiburskaja NA, Sergiev PG, Vrublevskaja OS: Dates of onset of relapses and the duration of infection in induced tertian malaria with short and long incubation periods. Bull World Health Organ 1968, 38(3):447-457.
Korea	DPR Korea	Long latency	Old World	temperate	Long latency, Old World	Old World, temperate	11	40.1651	127.182	LP	74	23	31.08	450	450	30	190	150	390	NR	NR	NR	No	1977	Individual	Day	Tiburskaja NA, Vrublevskaja OS: The course of infection caused by the North Korean strain of Plasmodium vivax. WHO/MAL/77 1977, 895:1-19.
Salvador I	El Salvador	Long latency	New World	tropical	Long latency, New World	New World, tropical	2	13.7442	-88.8574	LP	2	1	50	171	323	262	262	262	262	CG	NR	NR	No	1972	Individual	Day	Contacos PG, Collins WE, Jeffery GM, Krotoski WA, Howard WA: Studies on the characterization of Plasmodium vivax strains from Central America. Am J Trop Med Hyg 1972, 21:707-712.
Salvador I	El Salvador	Long latency	New World	tropical	Long latency, New World	New World, tropical	2	13.7442	-88.8574	LP	5	4	80	239	284	200	218	217	238	CQ	NR	NR	No	1972	Individual	Day	Contacos PG, Collins WE, Jeffery GM, Krotoski WA, Howard WA: Studies on the characterization of Plasmodium vivax strains from Central America. Am J Trop Med Hyg 1972, 21:707-712.
Salvador I	El Salvador	Long latency	New World	tropical	Long latency, New World	New World, tropical	2	13.7442	-88.8574	LP	10	4	40	88	240	192	193.5	198.5	229	Q	NR	NR	No	1972	Individual	Day	Contacos PG, Collins WE, Jeffery GM, Krotoski WA, Howard WA: Studies on the characterization of Plasmodium vivax strains from Central America. Am J Trop Med Hyg 1972, 21:707-712.
Wild	El Salvador	Long latency	New World	tropical	Long latency, New World	New World, tropical	2	13.7442	-88.8574	LP	1161	522	44.96	364	364	56	226.8	196	364	AQ	NR	NR	Yes	1975	Individual	Graphic - months	Mason J: Patterns of Plasmodium vivax recurrence in a high-incidence coastal area of El Salvador, C. A. Am J Trop Med Hyg 1975, 24:581-585.
Wild	Ethiopia	Long latency	Old World	tropical	Long latency, Old World	Old World, tropical	7	8.7347	39.0085	P	83	4	4.82	28	28	28	28	28	28	CQ	10/10/5 mg/kg 3d	25 mg/kg	Yes	2008	Individual	Day	Teka H, Petros B, Yamuah L, Tesfaye G, Elhassan I, Muchohi S, Kokwaro G, Aseffa A, Engers H: Chloroquine-resistant Plasmodium vivax malaria in Debre Zeit, Ethiopia. Malar J 2008, 7:220.
Wild	Ethiopia	Long latency	Old World	tropical	Long latency, Old World	Old World, tropical	7	8.6405	39.1185	P	128	9	7.03	157	157	30	90	90	150	CQ	10/10/5 mg/kg 3d	25 mg/kg	Yes	2009	Individual	Month	Yeshiwondim AK, Tekle AH, Dengela DO, Yohannes AM, Teklehaimanot A: Therapeutic efficacy of chloroquine and chloroquine plus primaquine for the treatment of Plasmodium vivax in Ethiopia. Acta Trop 2010, 113:105-113.
Wild	Ethiopia	Long latency	Old World	tropical	Long latency, Old World	Old World, tropical	7	7.7545	36.7915	P	81	3	3.7	28	28	14	21	21	28	CQ	10/10/5 mg/kg 3d	25 mg/kg	Yes	2009	Individual	Day	Ketema T, Bacha K, Birhanu T, Petros B: Chloroquine-resistant Plasmodium vivax malaria in Serbo town, Jimma zone, south-west Ethiopia. Malar J 2009, 8:177.
Wild	French Guiana	Frequent relapse + long latency	New World	tropical	Frequent relapse + long latency, New World	New World, tropical	3	3.1655	-52.3411	P	325	151	46.46	240	240	30	NA	60	240	CQ	10/10/5 mg/kg 3d	25 mg/kg	Yes	2009	Cohort	Month - median derived	Hanf M, Stephani A, Basurko C, Nacher M, Carme B: Determination of the Plasmodium vivax relapse pattern in Camopi, French Guiana. Malar J 2009, 8:278.
Wild	French Guiana	Frequent relapse + long latency	New World	tropical	Frequent relapse + long latency, New World	New World, tropical	3	4.6051	-54.2071	LP	13	3	23.08	35	35	21	NA	25	28	HF	16 mg/kg or 8 mg/kg	16 mg/kg or 24 mg/kg	Yes	1988	Individual	Weeks	Maisonneuve H, Joly F, John M, Carles G, Rossignol JF: [Efficacy of halofantrine in Plasmodium falciparum or Plasmodium vivax malaria in a resistance area (French Guiana)]. Presse Med 1988, 17:99-102.
Wild	Greece	Long latency	Old World	temperate	Long latency, Old World	Old World, temperate	5	39.64	22.419	P	96	74	77.08	365	365	30	186	225	260	Q + QAC	0.3 g Q prophylaxis over 3 months and 0.3 g QAC in 10 days	0.3 g each of Q and QAC	Yes	1947	Individual	Graphic- weeks	Horing RO: Induced and war malaria. J Trop Med Hyg 1947, 50:150-159.
Wild	Guyana	Frequent relapse + long latency	New World	tropical	Frequent relapse + long latency, New World	New World, tropical	3	6.8168	-58.105	P	22	2	9.09	28	28	14	21	21	28	CQ	10/10/5 mg/kg 3d	25 mg/kg	Yes	2002	Individual	Day	Baird JK, Owusu Agyei S, Utz GC, Koram K, Barcus MJ, Jones TR, Fryauff DJ, Binka FN, Hoffman SL, Nkrumah FN: Seasonal malaria attack rates in infants and young children in northern Ghana. Am J Trop Med Hyg 2002, 66:280-286.
Wild	India	Frequent relapse + long latency	Old World	temperate	Frequent relapse + long latency, Old World	Old World, temperate	8	28.7115	77.2024	P	2493	23.23	13.1	365	365	30	180	210	365	CQ	600 mg d0 + 300 mg d1	900 mg	Yes	1998	Individual	Month	Adak T, Sharma VP, Orlov VS: Studies on the Plasmodium vivax relapse pattern in Delhi, India. Am J Trop Med Hyg 1998, 59:175-179.
Wild	India	Frequent relapse + long latency	Old World	tropical	Frequent relapse + long latency, Old World	Old World, tropical	8	13.7054	75.6407	P	563	34	6.04	480	480	30	168	120	450	CQ + PQ (5 days)	0.6 CQ + 15 mg PQ for 5 days	0.6 g CQ + 75 mg PQ	Yes	1960	Individual	2 month	Basavaraj HR: Observations on the treatment of 678 malaria cases with primaquine in an area free from malaria transmission in Mysore State, India. Indian J Malariol 1960, 14:269-281.
Wild	India	Frequent relapse + long latency	Old World	tropical	Frequent relapse + long latency, Old World	Old World, tropical	8	22.2503	84.9941	P	723	62	8.58	365	365	60	NA	75	365	CQ	600 mg	600 mg	Yes	2002	Individual	Month	Yadav RS, Ghosh SK: Radical curative efficacy of five-day regimen of primaquine for treatment of Plasmodium vivax malaria in India. J Parasitol 2002, 88:1042-1044.
Wild	India	Frequent relapse + long latency	Old World	tropical	Frequent relapse + long latency, Old World	Old World, tropical	8	22.2503	84.9941	P	759	49	6.46	365	365	30	NA	90	365	CQ + PQ (5 days)	CQ 600 mg + PQ 15 mg/d 5d	CQ 600 mg + PQ 75 mg	Yes	2002	Individual	Month	Yadav RS, Ghosh SK: Radical curative efficacy of five-day regimen of primaquine for treatment of Plasmodium vivax malaria in India. J Parasitol 2002, 88:1042-1044.
Wild	India	Frequent relapse + long latency	Old World	tropical	Frequent relapse + long latency, Old World	Old World, tropical	8	22.5517	88.3523	P	38	38	100	540	540	45	130	77	441	CQ and CQ + PQ	CQ 10 mg/kg + 5 mg/kg; with 15 mg/kg PQ for 5 days	CQ 25+ mg/kg, 75 mg/kg	Yes	2007	Cohort	Day - median only	Imwong M, Snounou G, Pukrittayakamee S, Tanomsing N, Kim JR, Nandy A, Guthmann JP, Nosten F, Carlton J, Looareesuwan S, Nair S, Sudimack D, Day NP, Anderson TJ, White NJ: Relapses of Plasmodium vivax infection usually result from activation of heterologous hypnozoites. J Infect Dis 2007, 195:927-933.
Wild	India	Frequent relapse + long latency	Old World	temperate	Frequent relapse + long latency, Old World	Old World, temperate	8	28.6376	77.2235	P	20	2	10	180	360	49	NA	53	56	Q + PT	Q 20 grains d 1-2, 10 grains d 3-7 + 9 grains d 1-7 + PT 10 mg d 1-7	Q 153 grains + PT 70 mg	Yes	1953	Individual	Weeks	Singh J, Ray AP, Basu PC, Nair CP: Preliminary studies on 8-aminoquinolines. Indian J Malariol 1953, 7:289-294.
Wild	India	Frequent relapse + long latency	Old World	tropical	Frequent relapse + long latency, Old World	Old World, tropical	8	23.2525	75.1086	P	130	13	10	365	365	22	117	56	350	CQ + PQ (5 days)	600mg CQ + (600 mg CQ + 15 mg PQ for 5 days)	1200 mg CQ + 75 mg PQ	Yes	1973	Individual	Day	Sharma MID, Sehgal PN, Vaid BK, Dubey RC, Nagendra S, Paithne PK, Joshi ML: Effectiveness of drug schedule being followed under the National Malaria Eradication Programme, India, for radical cure of vivax malaria cases. J Commun Dis 1973, 5:167-174.
Wild	India	Frequent relapse + long latency	Old World	tropical	Frequent relapse + long latency, Old World	Old World, tropical	8	12.0526	78.0976	LP	6393	82	1.28	365	365	30	120	142	270	CQ + PQ (5 days)	CQ (1200mg/base), PQ (75mg base)	CQ (1200mg base) + PQ (75mg base)	Yes	1977	Individual	Month	Roy RG, Chakrapani KP, Dhinagaran D, Sitaraman NL, Ghosh RB: Efficacy of 5-day radical treatment of P. vivax infection in Tamil Nadu. Indian J Med Res 1977, 65:652-656.
Wild	India	Frequent relapse + long latency	Old World	temperate	Frequent relapse + long latency, Old World	Old World, temperate	8	29.9488	78.1036	P	725	50	6.9	395	395	27	150	120	395	CQ + PQ (5 days)	CQ 600 mg d0 + 300 mg d1, PQ 15 mg/d d 2-6	CQ 900 mg + PQ 75 mg	Yes	1989	Individual	Month	Sinha S, Dua VK, Sharma VP: Efficacy of 5 day radical treatment of primaquine in Plasmodium vivax cases at the BHEL industrial complex, Hardwar (U.P.). Indian J Malariol 1989, 26:83-86.
Wild	India	Frequent relapse + long latency	Old World	temperate	Frequent relapse + long latency, Old World	Old World, temperate	8	29.9644	78.1735	P	1498	146	9.74	365	365	26	215.7	240	360	CQ + PQ (5 days)	CQ 600mg d0 + 300 mg d1, PQ 15 mg/d d2-6	CQ 900 mg + PQ 75 mg	Yes	2001	Individual	Graphic - months	Dua VK, Sharma VP: Plasmodium vivax relapses after 5 days of primaquine treatment, in some industrial complexes of India. Ann Trop Med Parasitol 2001, 95:655-659.
Wild	India	Frequent relapse + long latency	Old World	tropical	Frequent relapse + long latency, Old World	Old World, tropical	8	22.8764	73.0235	LP	264	50	18.94	270	270	30	NA	60	210	CQ	600mg CQ d0 + d1; 300mg CQ d2	1500mg CQ	Yes	1990	Individual	Month	Sharma RC, Gautam AS, Orlov V, Sharma VP: Relapse pattern of Plasmodium vivax in Kheda district, Gujarat. Indian J Malariol 1990, 27:95-99.
Wild	India	Frequent relapse + long latency	Old World	tropical	Frequent relapse + long latency, Old World	Old World, tropical	8	22.8764	73.0235	LP	1520	49	3.22	365	365	30	NA	210	365	CQ + PQ (5 days)	600mg single dose CQ, 15mg PQ daily 5d	600mg CQ + 75mg PQ	Yes	1990	Individual	Month	Sharma RC, Gautam AS, Orlov V, Sharma VP: Relapse pattern of Plasmodium vivax in Kheda district, Gujarat. Indian J Malariol 1990, 27:95-99.
Wild	India	Frequent relapse + long latency	Old World	temperate	Frequent relapse + long latency, Old World	Old World, temperate	8	27.4947	77.6756	P	3050	288	9.44	365	365	26	192	180	360	CQ + PQ (5 days)	CQ 600mg d0 + 300 mg d1, PQ 15 mg/d d2-6	CQ 900 mg + PQ 75 mg	Yes	2001	Individual	Graphic - months	Dua VK, Sharma VP: Plasmodium vivax relapses after 5 days of primaquine treatment, in some industrial complexes of India. Ann Trop Med Parasitol 2001, 95:655-659.
Wild	India	Frequent relapse + long latency	Old World	tropical	Frequent relapse + long latency, Old World	Old World, tropical	8	19.0177	73.1562	P	150	19	12.67	365	365	60	120	120	270	CQ	10/10/5 mg/kg 3d	25 mg/kg	Yes	2000	Individual	Month	Gogtay NJ, Desai S, Kadam VS, Kamtekar KD, Dalvi SS, Kshirsagar NA: Relapse pattern of Plasmodium vivax in Mumbai: a study of 283 cases of vivax malaria. J Assoc Physicians India 2000, 48:1085-1086.
Wild	India	Frequent relapse + long latency	Old World	tropical	Frequent relapse + long latency, Old World	Old World, tropical	8	19.0015	72.8414	P	60	7	11.67	180	180	30	73	90	120	CQ	10/10/5 mg/kg 3d	25 mg/kg	Yes	1999	Individual	Month	Gogtay NJ, Desai S, Kamtekar KD, Kadam VS, Dalvi SS, Kshirsagar NA: Efficacies of 5- and 14-day primaquine regimens in the prevention of relapses in Plasmodium vivax infections. Ann Trop Med Parasitol 1999, 93:809-812.
Wild	India	Frequent relapse + long latency	Old World	tropical	Frequent relapse + long latency, Old World	Old World, tropical	8	19.0015	72.8414	P	62	16	25.81	180	180	30	92	90	180	CQ + PQ (5 days)	10 mg/kg CQ single dose; 0.5 mg/kg PQ for 5 days	10 mg/kg CQ + 2.5 mg/kg PQ	Yes	1999	Individual	Month	Gogtay NJ, Desai S, Kamtekar KD, Kadam VS, Dalvi SS, Kshirsagar NA: Efficacies of 5- and 14-day primaquine regimens in the prevention of relapses in Plasmodium vivax infections. Ann Trop Med Parasitol 1999, 93:809-812.
Wild	India	Frequent relapse + long latency	Old World	tropical	Frequent relapse + long latency, Old World	Old World, tropical	8	12.8319	79.3085	LP	61	11	18.03	365	365	75	130	75	285	CQ + PQ (3 days)	1200 mg CQ base + 75 mg PQ base for 3 days	1200 mg CQ + 75 mg PQ	Yes	1984	Individual	Month	Appavoo NC, Roy RG, Kapali V: Results of 3-day radical treatment of Plasmodium vivax in North Arcot and South Arcot Districts of Tamil Nadu. Indian J Malariol 1984, 21:21-24.
Wild	India	Frequent relapse + long latency	Old World	temperate	Frequent relapse + long latency, Old World	Old World, temperate	8	22.6962	73.0309	P	65	6	9.23	28	28	21	NA	28	28	CQ	1500 mg CQ base adults or 25 mg/kg base children over 3d	1500 mg adults or 25 mg/kg children	Yes	2008	Individual	Day	Srivastava HC, Yadav RS, Joshi H, Valecha N, Mallick PK, Prajapati SK, Dash AP: Therapeutic responses of Plasmodium vivax and P. falciparum to chloroquine, in an area of western India where P. vivax predominates. Ann Trop Med Parasitol 2008, 102:471-480.
Wild	India	Frequent relapse + long latency	Old World	tropical	Frequent relapse + long latency, Old World	Old World, tropical	8	10.3927	79.319	LP	15	4	13.33	365	365	30	60	60	90	CQ + PQ (5 days)	CQ (presumptive: 600mg single dose + 600mg single dose once confirmed) + 15mg PQ for 5d	CQ (1200mg base) + PQ (75mg base)	Yes	1979	Individual	Month	Roy RG, Shanmugham CA, Chakrapani KP, Ganesan AV: Results of 5-day course of radical treatment of Plasmodium vivax in six districts of Tamil Nadu. Indian J Med Res 1979, 69:939-943.
Wild	India	Frequent relapse + long latency	Old World	temperate	Frequent relapse + long latency, Old World	Old World, temperate	8	30.071	78.2582	P	583	42	7.2	365	365	26	225.6	270	360	CQ + PQ (5 days)	CQ 600mg d0 + 300 mg d1, PQ 15 mg/d d2-6	CQ 900 mg + PQ 75 mg	Yes	2001	Individual	Graphic - months	Dua VK, Sharma VP: Plasmodium vivax relapses after 5 days of primaquine treatment, in some industrial complexes of India. Ann Trop Med Parasitol 2001, 95:655-659.
Wild	India	Frequent relapse + long latency	Old World	temperate	Frequent relapse + long latency, Old World	Old World, temperate	8	28.4589	78.7763	P	410	22	5.37	365	365	26	140	105	330	CQ + PQ (5 days)	CQ 600mg d0 + 300 mg d1, PQ 15 mg/d d2-6	CQ 900 mg + PQ 75 mg	Yes	2001	Individual	Graphic - months	Dua VK, Sharma VP: Plasmodium vivax relapses after 5 days of primaquine treatment, in some industrial complexes of India. Ann Trop Med Parasitol 2001, 95:655-659.
Wild	India	Frequent relapse + long latency	Old World	temperate	Frequent relapse + long latency, Old World	Old World, temperate	8	25.4234	77.6537	P	49	4	8.16	180	224	96	144	156	166	Q +PY	Q 0.3g + PY 5mg	Q 0.6g + PY 10mg	Yes	1954	Individual	Day	Singh J, Ray AP, Misra BG, Nair CP: Antirelapse treatment with primaquine and pyrimethamine. Indian J Malariol 1954, 8:127-136.
Wild	India	Frequent relapse + long latency	Old World	tropical	Frequent relapse + long latency, Old World	Old World, tropical	8	10.7666	79.0233	LP	35	6	6.38	365	365	90	165	165	240	CQ + PQ (5 days)	CQ (presumptive: 600mg single dose + 600mg single dose once confirmed) + 15mg PQ for 5d	CQ (1200mg base) + PQ (75mg base)	Yes	1979	Individual	Month	Roy RG, Shanmugham CA, Chakrapani KP, Ganesan AV: Results of 5-day course of radical treatment of Plasmodium vivax in six districts of Tamil Nadu. Indian J Med Res 1979, 69:939-943.
Wild	India	Frequent relapse + long latency	Old World	tropical	Frequent relapse + long latency, Old World	Old World, tropical	8	21.7344	78.4102	LP	6	6	100	56	56	15	26	26.5	37	Sodium stovarsol by IV	1.0 g + (1 g x 2)	2 g	Yes	1927	Individual	Day	Sinton JA: Studies in malaria with special reference to treatment. VII. The intravenous injection of sodium stovarsol in the treatment of benign tertian malaria. Indian J Med Res 1927, 15:287-299.
Wild	India	Frequent relapse + long latency	Old World	tropical	Frequent relapse + long latency, Old World	Old World, tropical	8	21.7344	78.4102	LP	7	5	71.42	56	56	14	30.8	24	59	Sodium stovarsol by IV	1.0 g + (1.5 g x 2)	4 g	Yes	1927	Individual	Day	Sinton JA: Studies in malaria with special reference to treatment. VII. The intravenous injection of sodium stovarsol in the treatment of benign tertian malaria. Indian J Med Res 1927, 15:287-299.
Wild	India	Frequent relapse + long latency	Old World	tropical	Frequent relapse + long latency, Old World	Old World, tropical	8	21.7344	78.4102	LP	16	10	62.5	NA	NA	30	279	288	>365	Q, PQ, QAC	NR	NR	Yes	1945	Cohort	Months	MRL: Research concerning a study of malaria in servicemen returning from France and elsewhere. In Malaria Research Laboratory (LSHTM). London; 1939-1945.
India	India	Long latency	Old World	tropical	Long latency, Old World	Old World, tropical	8	21.7344	78.4102	LP	37	21	56.76	291	609	20	NA	168	331	Q	30 grains over 3 days	30 grains	No	1926	Individual	Day	Yorke W: Further observations on malaria made during treatment of general paralysis. Trans R Soc Trop Med Hyg 1926, 19:108-131.
Wild	Indonesia	Frequent relapse	Old World	tropical	Frequent relapse, Old World	Old World, tropical	10	-8.3088	124.569	SP	36	13	36.11	28	28	2	NA	14	28	CQ	10/10/5 mg/kg 3d	25 mg/kg	Yes	2009	Individual	Day	Sutanto I, Suprijanto S, Nurhayati, Manoempil P, Baird JK: Resistance to chloroquine by Plasmodium vivax at Alor in the Lesser Sundas Archipelago in eastern Indonesia. Am J Trop Med Hyg 2009, 81:338-342.
Wild	Indonesia	Frequent relapse	Old World	tropical	Frequent relapse, Old World	Old World, tropical	12	-3.0665	140.589	P	29	5	17.24	28	28	14	NA	18	18	CQ	10/10/5 mg/kg 3d	25 mg/kg	Yes	2003	Individual	Day	Sumawinata IW, Bernadeta, Leksana B, Sutamihardja A, Purnomo, Subianto B, Sekartuti, Fryauff DJ, Baird JK: Very high risk of therapeutic failure with chloroquine for uncomplicated Plasmodium falciparum and P. vivax malaria in Indonesian Papua. Am J Trop Med Hyg 2003, 68:416-420.
Wild	Indonesia	Frequent relapse	Old World	tropical	Frequent relapse, Old World	Old World, tropical	10	-8.13456	113.234	P	41	32	78	360	360	NR	NR	21	163	AS	200 mg + 100 mg/d 6d	800 mg	Yes	2013	Cohort	Range - days, median given	Sutanto I, Tjahjono B, Basri H, Taylor WR, Putri FA, Meilia RA, Setiabudy R, Nurleila S, Ekawati LL, Elyazar I, Farrar J, Sudoyo H, Baird JK: Randomized, open-label trial of primaquine against vivax malaria relapse in Indonesia. Antimicrob Agents Chemother 2013, 57:1128-1135.
Wild	Indonesia	Frequent relapse	Old World	tropical	Frequent relapse, Old World	Old World, tropical	10	0.6605	97.8083	P	21	3	14.29	28	28	14	17	18	19	CQ	10/10/5 mg/kg 3d	25 mg/kg	Yes	1996	Individual	Day	Baird JK, Sustriayu Nalim MF, Basri H, Masbar S, Leksana B, Tjitra E, Dewi RM, Khairani M, Wignall FS: Survey of resistance to chloroquine by Plasmodium vivax in Indonesia. Trans R Soc Trop Med Hyg 1996, 90:409-411.
Wild	Indonesia	Frequent relapse	Old World	tropical	Frequent relapse, Old World	Old World, tropical	10	-3.4915	135.757	P	20	9	45	14	28	14	18	20	28	CQ	10/10/5 mg/kg 3d	25 mg/kg	Yes	1997	Individual	Day	Baird JK, Wiady I, Fryauff DJ, Sutanihardja MA, Leksana B, Widjaya H, Kysdarmanto, Subianto B: In vivo resistance to chloroquine by Plasmodium vivax and Plasmodium falciparum at Nabire, Irian Jaya, Indonesia. Am J Trop Med Hyg 1997, 56:627-631.
Wild	Iran	Long latency	Old World	temperate	Long latency, Old World	Old World, temperate	8	26.4575	57.9036	P	3	3	100	270	270	84	137.7	127	202	CQ + PQ	CQ 10/10/5 mg/kg 3d + PQ 0.75 mg/kg x 1/wk for 8wk	CQ 25 mg/kg + PQ 6mg/kg	Yes	2010	Individual	Day	Nateghpour M, Mavi SA, Keshavarz H, Rezaei S, Abedi F, Edrissian G, Raeisi A: Molecular monitoring of Plasmodium vivax infection after radical treatment in southeastern Iran. Iran J Arthropod Borne Dis 2010, 4:24-30.
Wild	Italy	Long latency	Old World	temperate	Long latency, Old World	Old World, temperate	5	40.2166	9.0135	LP	235	55	23.4	NA	NA	20	100	100	180	QAC	0.05g/day for 6 month	9 g	Yes	1937	Cohort	Month	The treatment of malaria. Study of synthetic drugs as compared with quinine, in the therapeutics and prophylaxis of malaria. In Fourth General Report of the Malaria Commission. pp. 11: League of Nations Bulletin of the Health Organisation; 1937:11.
Wild	Italy	Long latency	Old World	temperate	Long latency, Old World	Old World, temperate	5	40.2166	9.0135	LP	244	15	6.15	NA	NA	20	100	100	180	QAC	0.4g/day for 6 month	72 g	Yes	1937	Cohort	Month	The treatment of malaria. Study of synthetic drugs as compared with quinine, in the therapeutics and prophylaxis of malaria. In Fourth General Report of the Malaria Commission. pp. 11: League of Nations Bulletin of the Health Organisation; 1937:11.
Korea	Korea (North and South)	Long latency	Old World	temperate	Long latency, Old World	Old World, temperate	11	38.502	127.454	LP	2	1	50	540	540	273	273	273	273	CQ	1 g CQ base	1 g CQ	No	1954	Individual	Day	Arnold J, Alving AS, Hockwald RS, Clayman CB, Dern RJ, Beutler E: Natural history of Korean vivax malaria after deliberate inoculation of human volunteers. J Lab Clin Med 1954, 44:723-726.
Korea	Korea (North and South)	Long latency	Old World	temperate	Long latency, Old World	Old World, temperate	11	38.502	127.454	LP	4	4	100	540	540	279	298.5	300	315	Q	2 g/d Q for 8 days	16 g Q	No	1954	Individual	Day	Arnold J, Alving AS, Hockwald RS, Clayman CB, Dern RJ, Beutler E: Natural history of Korean vivax malaria after deliberate inoculation of human volunteers. J Lab Clin Med 1954, 44:723-726.
Wild	Korea (North and South)	Long latency	Old World	temperate	Long latency, Old World	Old World, temperate	11	38.502	127.454	LP	331	58	17.52	180	200	15	NA	75	195	None	None	None	Yes	1953	Cohort	Graphic	Coatney GR, Alving AS, Jones R, Jr., Hankey DD, Robinson DH, Garrison PL, Coker WG, Donovan WN, Di Lorenzo A, Marx RL, Simmons IH: Korean vivax malaria. V. Cure of the infection by primaquine administered during long-term latency. Am J Trop Med Hyg 1953, 2:985-988.
Wild	Korea (North and South)	Long latency	Old World	temperate	Long latency, Old World	Old World, temperate	11	38.502	127.454	LP	355	137	38.59	120	510	39	68.6	80	247	CQ	0.3 g x 3 1d + 0.3 2d	1.5 g	Yes	1953	Cohort	Range	Alving AS, Hankey DD, Coatney GR, Jones R, Jr., Coker WG, Garrison PL, Donovan WN: Korean vivax malaria. II. Curative treatment with pamaquine and primaquine. Am J Trop Med Hyg 1953, 2:970-976., Hankey DD, Jones R, Jr., Coatney GR, Alving AS, Coker WG, Garrison PL, Donovan WN: Korean vivax malaria. I. Natural history and response to chloroquine. Am J Trop Med Hyg 1953, 2:958-969., Coatney GR, Alv…
Macedonia	Macedonia	Long latency	Old World	temperate	Long latency, Old World	Old World, temperate	5	41.4322	21.8306	LP	20	14	70	240	360	180	229	210	300	Q	NR	NR	Yes	1920	Individual	Month	James SP: A malaria survey and some epidemiological observations in England. In Malaria at Home and Abroad. London: John Bale, Sons & Danielsson, LTD.; 1920: 80-93
Madagascar	Madagascar	Long latency	Old World	tropical	Long latency, Old World	Old World, tropical	7	-19.3549	46.6911	LP	1	1	100	301	301	203	203	203	203	Q	1 g/d	14g	No	1932	Individual	Day	Swellengrebel NH, De Buck A: Plasmoquine prophylaxis in benign tertian malaria. Proc Koninklijke Nederlandse Akademie Wetenschappen 1932, 35:912-914.
Madagascar	Madagascar	Long latency	Old World	tropical	Long latency, Old World	Old World, tropical	7	-19.3549	46.6911	LP	2	2	100	301	301	120	130	130	140	Q	1 g/d	28g	No	1932	Individual	Day	Swellengrebel NH, De Buck A: Plasmoquine prophylaxis in benign tertian malaria. Proc Koninklijke Nederlandse Akademie Wetenschappen 1932, 35:912-914.
Madagascar	Madagascar	Long latency	Old World	tropical	Long latency, Old World	Old World, tropical	7	-19.3549	46.6911	LP	2	2	100	259	301	98	179	179	260	Q + PC	Q 1g + PC 0.03g /d	Q 7g + PC 0.21g	No	1932	Individual	Day	Swellengrebel NH, De Buck A: Plasmoquine prophylaxis in benign tertian malaria. Proc Koninklijke Nederlandse Akademie Wetenschappen 1932, 35:912-914.
Madagascar	Madagascar	Long latency	Old World	tropical	Long latency, Old World	Old World, tropical	7	-19.3549	46.6911	LP	10	9	90	266	301	165	215.89	225	245	Q + PC	Q 1g + PC 0.03g /d	Q 14g + PC 0.42g	No	1932	Individual	Day	Swellengrebel NH, De Buck A: Plasmoquine prophylaxis in benign tertian malaria. Proc Koninklijke Nederlandse Akademie Wetenschappen 1932, 35:912-914.
Madagascar	Madagascar	Long latency	Old World	tropical	Long latency, Old World	Old World, tropical	7	-19.3549	46.6911	LP	3	2	66.67	150	360	150	195	195	240	Q	NA	6-8d	No	1946	Individual	Day	Shute PG: Latency and long-term relapses in benign tertian malaria. Trans R Soc Trop Med Hyg 1946, 40:189-200.
Madagascar	Madagascar	Long latency	Old World	tropical	Long latency, Old World	Old World, tropical	7	-19.3549	46.6911	LP	149	78	52.35	245	245	14	109	84	245	NR	NR	NR	No	1931	Individual	Weeks	James SP: Some general results of a study of induced malaria in England. Trans R Soc Trop Med Hyg 1931, 24:478-525.
Madagascar	Madagascar	Long latency	Old World	tropical	Long latency, Old World	Old World, tropical	7	-19.3549	46.6911	LP	161	81	50.31	365	365	35	84	83	125	Q + QAC	0.3 g Q prophylaxis over 3 months and 0.3 g QAC in 10 days	0.3 g each of Q and QAC	No	1947	Individual	Graphic- weeks	Horing RO: Induced and war malaria. J Trop Med Hyg 1947, 50:150-159.
Wild	Malaysia	Frequent relapse	Old World	tropical	Frequent relapse, Old World	Old World, tropical	10	2.2056	102.366	P	49	9	18.37	240	360	NA	38	38	105	QAC	0.1 g	0.525-1.4 g	Yes	1935	Cohort	Weeks	Hoops AL: The advantages of atebrin in the treatment of malaria amongst controlled labour forces in Malaya. Trans R Soc Trop Med Hyg 1935, 29:249-259.
Wild	Malaysia	Frequent relapse	Old World	tropical	Frequent relapse, Old World	Old World, tropical	10	2.2056	102.366	P	113	16	14.16	240	360	35	105	105	217	QAC	0.1 g	0.525-1.4 g	Yes	1935	Cohort	Weeks	Hoops AL: The advantages of atebrin in the treatment of malaria amongst controlled labour forces in Malaya. Trans R Soc Trop Med Hyg 1935, 29:249-259.
Wild	Malaysia	Frequent relapse	Old World	tropical	Frequent relapse, Old World	Old World, tropical	10	3.8971	101.981	LP	150	79	52.67	NA	NA	30	45	45	60	Q	0.4 g/day as prophylaxis for 1 year	146 g	Yes	1937	Cohort	Month	The treatment of malaria. Study of synthetic drugs as compared with quinine, in the therapeutics and prophylaxis of malaria. In Fourth General Report of the Malaria Commission. pp. 11: League of Nations Bulletin of the Health Organisation; 1937:11.
Wild	Mediterranean	Long latency	Old World	temperate	Long latency, Old World	Old World, temperate	5	37.4269	14.6494	LP	437	126	28.83	60	300	60	102.86	90	300	NR	NR	NR	Yes	1945	Individual	Month	McLester JB: Studies of relapse in malaria. In Proceedings of the Conference of Army Physicians, Central Mediterranean Forces; Rome. Institute Superiore di Sanita Viale Regina Marguerita; 1945: 4-7.
Wild	Meditteranean/ N. Africa	Long latency	Old World	temperate	Long latency, Old World	Old World, temperate	6	29.4561	13.3013	LP	74	53	71.62	NA	NA	10	218	240	870	Q, QAC, PQ	Various	Various	Yes	1937	Cohort	Range - months	MRL: Research concerning a study of malaria in servicemen returning from France and elsewhere. In Malaria Research Laboratory (LSHTM). London; 1939-1945.
Wild	Mexico	Long latency	New World	tropical	Long latency, New World	New World, tropical	2	14.9294	-92.3051	P	70	45	64.29	NA	NA	35	274	227.5	1582	CQ + PQ	Single dose	2.5-10 mg/kg CQ + 0.16-0.75 mg/kg PQ	Yes	2013	Individual	Weeks	Gonzalez-Ceron L, Mu J, Santillan F, Joy D, Sandoval MA, Camas G, Su X, Choy EV, Torreblanca R: Molecular and epidemiological characterization of Plasmodium vivax recurrent infections in southern Mexico. Parasit Vectors 2013, 6:109.
Wild	Myanmar	Frequent relapse	Old World	tropical	Frequent relapse, Old World	Old World, tropical	10	13.899	98.7411	LP	75	75	100	540	540	13	NA	21	28	CQ + AS	CQ (10/10/5 mg base/kg) over 3 days and artesunate (2 mg/kg/day) over 7 days if failure	CQ 25 mg/kg + AS 14 mg/kg	Yes	2007	Cohort	Day - median only	Imwong M, Snounou G, Pukrittayakamee S, Tanomsing N, Kim JR, Nandy A, Guthmann JP, Nosten F, Carlton J, Looareesuwan S, Nair S, Sudimack D, Day NP, Anderson TJ, White NJ: Relapses of Plasmodium vivax infection usually result from activation of heterologous hypnozoites. J Infect Dis 2007, 195:927-933.
Wild	Myanmar	Frequent relapse	Old World	tropical	Frequent relapse, Old World	Old World, tropical	10	14.0842	98.2016	P	235	80	34.04	28	28	14	26	28	28	CQ	10/10/5 mg/kg 3d	25 mg/kg	Yes	2008	Individual	Day	Guthmann JP, Pittet A, Lesage A, Imwong M, Lindegardh N, Min Lwin M, Zaw T, Annerberg A, de Radigues X, Nosten F: Plasmodium vivax resistance to chloroquine in Dawei, southern Myanmar. Trop Med Int Health 2008, 13:91-98.
Chesson	New Guinea	Frequent relapse	Old World	tropical	Frequent relapse, Old World	Old World, tropical	12	-5.3156	141.364	LP	3	2	100	463	463	21	223.5	223.5	426	Q	2g base	32g base	No	1948	Individual	Day	Berliner RW, Earle DP, Taggart JV, Welch WJ, Zubrod CG, Knowlton P, Atchley JA, Shannon JA: Studies on the chemotherapy of the human malarias. VII. The antimalarial activity of pamaquine. J Clin Invest 1948, 27:108-113.
Chesson	New Guinea	Frequent relapse	Old World	tropical	Frequent relapse, Old World	Old World, tropical	12	-5.3156	141.364	LP	109	97	88.99	270	270	12	NA	12	36	8-aminoquinoline	NR	NR	No	1947	Cohort	Range - weeks, median derived	Whorton CM, Yount E, Jr., et al.: The Chesson strain of Plasmodium vivax malaria; clinical aspects. J Infect Dis 1947, 80:237-249.
Chesson	New Guinea	Frequent relapse	Old World	tropical	Frequent relapse, Old World	Old World, tropical	12	-5.3156	141.364	LP	3	3	100	206	206	16	19	19	22	SN-4095 + Q	Various	22-42 g	No	1945	Individual	Day	Alving AS: Malaria Report No. 563. In Board for the Coordination of Malarial Studies: Summar of clinical tests at Stateville on 13 December 1945 Washington, D.C.; 1945.
Chesson	New Guinea	Frequent relapse	Old World	tropical	Frequent relapse, Old World	Old World, tropical	12	-5.3156	141.364	LP	3	3	100	206	206	22	26	27	29	SN-2617	3.4 g in 14d	3.4 g	No	1945	Individual	Day	Alving AS: Malaria Report No. 563. In Board for the Coordination of Malarial Studies: Summar of clinical tests at Stateville on 13 December 1945 Washington, D.C.; 1945.
Chesson	New Guinea	Frequent relapse	Old World	tropical	Frequent relapse, Old World	Old World, tropical	12	-5.3156	141.364	LP	3	3	100	206	206	24	60	43	113	SN-971 + SN-11437	0.44 g in 14d	0.44 g	No	1945	Individual	Day	Alving AS: Malaria Report No. 563. In Board for the Coordination of Malarial Studies: Summar of clinical tests at Stateville on 13 December 1945 Washington, D.C.; 1945.
Chesson	New Guinea	Frequent relapse	Old World	tropical	Frequent relapse, Old World	Old World, tropical	12	-5.3156	141.364	LP	4	4	100	206	206	16	27	27.5	37	SN-11191 + Q	0.42 g in 14d	0.42 g	No	1945	Individual	Day	Alving AS: Malaria Report No. 563. In Board for the Coordination of Malarial Studies: Summar of clinical tests at Stateville on 13 December 1945 Washington, D.C.; 1945.
Chesson	New Guinea	Frequent relapse	Old World	tropical	Frequent relapse, Old World	Old World, tropical	12	-5.3156	141.364	LP	5	3	60	360	360	15	NA	25	221	Q	NR	NR	No	1948	Individual	Day	Alving AS, Craige B, Jr., et al.: Pentaquine (SN-13,276) a therapeutic agent effective in reducing the relapse rate in vivax malaria. J Clin Invest 1948, 27:25-33.
Chesson	New Guinea	Frequent relapse	Old World	tropical	Frequent relapse, Old World	Old World, tropical	12	-5.3156	141.364	LP	5	4	80	206	206	14	28.25	22	55	SN-12354 + Q	Various	0.42-0.84 g	No	1945	Individual	Day	Alving AS: Malaria Report No. 563. In Board for the Coordination of Malarial Studies: Summar of clinical tests at Stateville on 13 December 1945 Washington, D.C.; 1945.
Chesson	New Guinea	Frequent relapse	Old World	tropical	Frequent relapse, Old World	Old World, tropical	12	-5.3156	141.364	LP	5	5	100	206	206	35	46.2	48	60	SN-971 + SN-8617	0.44 g in 14d	0.44 g	No	1945	Individual	Day	Alving AS: Malaria Report No. 563. In Board for the Coordination of Malarial Studies: Summar of clinical tests at Stateville on 13 December 1945 Washington, D.C.; 1945.
Chesson	New Guinea	Frequent relapse	Old World	tropical	Frequent relapse, Old World	Old World, tropical	12	-5.3156	141.364	LP	5	4	80	206	206	66	68.75	67.5	74	SN-11437 and SN-7618	Various	32-55 g	No	1945	Individual	Day	Alving AS: Malaria Report No. 563. In Board for the Coordination of Malarial Studies: Summar of clinical tests at Stateville on 13 December 1945 Washington, D.C.; 1945.
Chesson	New Guinea	Frequent relapse	Old World	tropical	Frequent relapse, Old World	Old World, tropical	12	-5.3156	141.364	LP	7	6	85.71	206	206	14	19	19.5	24	SN-11437 and Q	Various	21-50 g	No	1945	Individual	Day	Alving AS: Malaria Report No. 563. In Board for the Coordination of Malarial Studies: Summar of clinical tests at Stateville on 13 December 1945 Washington, D.C.; 1945.
Chesson	New Guinea	Frequent relapse	Old World	tropical	Frequent relapse, Old World	Old World, tropical	12	-5.3156	141.364	LP	7	3	42.86	206	206	69	85.67	71	117	SN-971 + SN-7618	0.44 g in 14d	0.44 g	No	1945	Individual	Day	Alving AS: Malaria Report No. 563. In Board for the Coordination of Malarial Studies: Summar of clinical tests at Stateville on 13 December 1945 Washington, D.C.; 1945.
Chesson	New Guinea	Frequent relapse	Old World	tropical	Frequent relapse, Old World	Old World, tropical	12	-5.3156	141.364	LP	8	8	100	70	236	45	80.25	61	236	CQ	0.4 g + 0.2 g x 3 d0 + 0.2g d1-6	2.2 g	No	1948	Individual	Days	Pullman TN, Craige B, Jr., et al.: Comparison of chloroquine, quinacrine (atabrine) and quinine in the treatment of acute attacks of sporozoite-induced vivax malaria, Chesson strain. J Clin Invest 1948, 27:46-50.
Chesson	New Guinea	Frequent relapse	Old World	tropical	Frequent relapse, Old World	Old World, tropical	12	-5.3156	141.364	LP	9	9	100	70	70	29	34.78	35	70	QAC	04 g + 0.2 g x 3 d0 + 0.4 d 1-6	3.4 g	No	1948	Individual	Days	Pullman TN, Craige B, Jr., et al.: Comparison of chloroquine, quinacrine (atabrine) and quinine in the treatment of acute attacks of sporozoite-induced vivax malaria, Chesson strain. J Clin Invest 1948, 27:46-50.
Chesson	New Guinea	Frequent relapse	Old World	tropical	Frequent relapse, Old World	Old World, tropical	12	-5.3156	141.364	LP	9	6	66.67	206	206	15	20.5	19.5	29	Q	14 g in 7d	14 g	No	1945	Individual	Day	Alving AS: Malaria Report No. 563. In Board for the Coordination of Malarial Studies: Summar of clinical tests at Stateville on 13 December 1945 Washington, D.C.; 1945.
Chesson	New Guinea	Frequent relapse	Old World	tropical	Frequent relapse, Old World	Old World, tropical	12	-5.3156	141.364	LP	9	9	100	206	206	29	34.78	35	37	QAC	3.4 g in 7d	3.4 g	No	1945	Individual	Day	Alving AS: Malaria Report No. 563. In Board for the Coordination of Malarial Studies: Summar of clinical tests at Stateville on 13 December 1945 Washington, D.C.; 1945.
Chesson	New Guinea	Frequent relapse	Old World	tropical	Frequent relapse, Old World	Old World, tropical	12	-5.3156	141.364	LP	12	10	83.33	70	70	15	43.5	25	221	Q	1.6 g.d for 14d	23 g	No	1948	Individual	Days	Pullman TN, Craige B, Jr., et al.: Comparison of chloroquine, quinacrine (atabrine) and quinine in the treatment of acute attacks of sporozoite-induced vivax malaria, Chesson strain. J Clin Invest 1948, 27:46-50.
Chesson	New Guinea	Frequent relapse	Old World	tropical	Frequent relapse, Old World	Old World, tropical	12	-5.3156	141.364	LP	12	9	75	206	206	45	68.44	60	165	SN-7618	Various	1-4.2 g	No	1945	Individual	Day	Alving AS: Malaria Report No. 563. In Board for the Coordination of Malarial Studies: Summar of clinical tests at Stateville on 13 December 1945 Washington, D.C.; 1945.
Chesson	New Guinea	Frequent relapse	Old World	tropical	Frequent relapse, Old World	Old World, tropical	12	-5.3156	141.364	LP	15	9	60	206	206	16	35.22	19	148	SN-11437	Various	22-58 g	No	1945	Individual	Day	Alving AS: Malaria Report No. 563. In Board for the Coordination of Malarial Studies: Summar of clinical tests at Stateville on 13 December 1945 Washington, D.C.; 1945.
Chesson	New Guinea	Frequent relapse	Old World	tropical	Frequent relapse, Old World	Old World, tropical	12	-5.3156	141.364	LP	28	17	60.71	206	206	14	36.59	37	96	SN-971 + Q	Various	0.21-0.88 g	No	1945	Individual	Day	Alving AS: Malaria Report No. 563. In Board for the Coordination of Malarial Studies: Summar of clinical tests at Stateville on 13 December 1945 Washington, D.C.; 1945.
Chesson	New Guinea	Frequent relapse	Old World	tropical	Frequent relapse, Old World	Old World, tropical	12	-5.3156	141.364	LP	1	1	100	482	482	35	35	35	35	Q	2g x 14 d	28g	No	1950	Individual	Day	Coatney GR, Cooper WC, Young MD: Studies in human malaria. XXX. A summary of 204 sporozoite-induced infections with the Chesson strain of Plasmodium vivax. J Natl Mal Soc 1950, 9.
Chesson	New Guinea	Frequent relapse	Old World	tropical	Frequent relapse, Old World	Old World, tropical	12	-5.3156	141.364	LP	1	1	100	546	546	35	35	35	35	Q	2g /d 14d	28g	No	1950	Individual	Day	Cooper WC, Coatney GR, Jeffery GM, Imboden CA, Jr.: Studies in human malaria. XXVIII. Observations on the use of chloroguanide against the Chesson strain of Plasmodium vivax. J Natl Malar Soc 1950, 9:366-376.
Chesson	New Guinea	Frequent relapse	Old World	tropical	Frequent relapse, Old World	Old World, tropical	12	-5.3156	141.364	LP	2	1	50	540	540	43	43	43	43	PT + CN	PT 60mg x 4/d + CN 0.5g x 4/d for 6d	PT 1.4mg + CN 12g	No	1950	Individual	Day	Coatney GR, Cooper WC, Eyles DE, Culwell WB, White WC, Lints HA: Studies in human malaria. XXVII. Observations on the use of pentaquine in the prevention and treatment of Chesson strain vivax malaria. J Natl Malar Soc 1950, 9:222-233.
Chesson	New Guinea	Frequent relapse	Old World	tropical	Frequent relapse, Old World	Old World, tropical	12	-5.3156	141.364	LP	2	2	100	482	482	46	63.5	63.5	81	SN 10,751	0.21g x 14 d	3g	No	1950	Individual	Day	Coatney GR, Cooper WC, Young MD: Studies in human malaria. XXX. A summary of 204 sporozoite-induced infections with the Chesson strain of Plasmodium vivax. J Natl Mal Soc 1950, 9.
Chesson	New Guinea	Frequent relapse	Old World	tropical	Frequent relapse, Old World	Old World, tropical	12	-5.3156	141.364	LP	2	2	100	546	546	21	27	27	33	CG	1g /d 14d	14g	No	1950	Individual	Day	Cooper WC, Coatney GR, Jeffery GM, Imboden CA, Jr.: Studies in human malaria. XXVIII. Observations on the use of chloroguanide against the Chesson strain of Plasmodium vivax. J Natl Malar Soc 1950, 9:366-376.
Chesson	New Guinea	Frequent relapse	Old World	tropical	Frequent relapse, Old World	Old World, tropical	12	-5.3156	141.364	LP	2	1	50	546	546	37	37	37	37	PT + Q	PT 0.06g + Q 2g /d 14d	PT 0.84g + Q 28g	No	1950	Individual	Day	Cooper WC, Coatney GR, Jeffery GM, Imboden CA, Jr.: Studies in human malaria. XXVIII. Observations on the use of chloroguanide against the Chesson strain of Plasmodium vivax. J Natl Malar Soc 1950, 9:366-376.
Chesson	New Guinea	Frequent relapse	Old World	tropical	Frequent relapse, Old World	Old World, tropical	12	-5.3156	141.364	LP	2	2	100	180	180	30	31	31	32	CQ + PCN	CQ 0.5g x2 d0 + PCN 120ml x2 /d d1-5	CQ 1g + PCN 1.44L	No	1950	Individual	Day	Imboden CA, Jr., Cooper WC, Coatney GR, Jeffery GM: Studies in human malaria. XXIX. Trials of aureomycin, chloramphenicol, penicillin, and dihydrostreptomycin against the Chesson strain of Plasmodium vivax. J Natl Mal Soc 1950, 9:377-380.
Chesson	New Guinea	Frequent relapse	Old World	tropical	Frequent relapse, Old World	Old World, tropical	12	-5.3156	141.364	LP	2	2	100	180	180	28	31	31	34	CQ + DS	CQ 0.5g x2 d0 + PCN 1g x2 /d d1-5	CQ 1g + DS 12g	No	1950	Individual	Day	Imboden CA, Jr., Cooper WC, Coatney GR, Jeffery GM: Studies in human malaria. XXIX. Trials of aureomycin, chloramphenicol, penicillin, and dihydrostreptomycin against the Chesson strain of Plasmodium vivax. J Natl Mal Soc 1950, 9:377-380.
Chesson	New Guinea	Frequent relapse	Old World	tropical	Frequent relapse, Old World	Old World, tropical	12	-5.3156	141.364	LP	2	2	100	180	180	27	31.5	31.5	36	CQ	CQ 0.5g x2 d0	1g	No	1950	Individual	Day	Imboden CA, Jr., Cooper WC, Coatney GR, Jeffery GM: Studies in human malaria. XXIX. Trials of aureomycin, chloramphenicol, penicillin, and dihydrostreptomycin against the Chesson strain of Plasmodium vivax. J Natl Mal Soc 1950, 9:377-380.
Chesson	New Guinea	Frequent relapse	Old World	tropical	Frequent relapse, Old World	Old World, tropical	12	-5.3156	141.364	LP	2	2	100	180	180	32	34	34	36	CQ + AM	CQ 0.5g x2 d0 + AM 0.5g x 8/d d 0-5	CQ 1g + AM 24g	No	1950	Individual	Day	Imboden CA, Jr., Cooper WC, Coatney GR, Jeffery GM: Studies in human malaria. XXIX. Trials of aureomycin, chloramphenicol, penicillin, and dihydrostreptomycin against the Chesson strain of Plasmodium vivax. J Natl Mal Soc 1950, 9:377-380.
Chesson	New Guinea	Frequent relapse	Old World	tropical	Frequent relapse, Old World	Old World, tropical	12	-5.3156	141.364	LP	2	2	100	180	180	28	44.5	44.5	61	CQ + CL	CQ 0.5g x2 d0 + CL 0.5g x 8/d d 0-5	CQ 1g + CL 24g	No	1950	Individual	Day	Imboden CA, Jr., Cooper WC, Coatney GR, Jeffery GM: Studies in human malaria. XXIX. Trials of aureomycin, chloramphenicol, penicillin, and dihydrostreptomycin against the Chesson strain of Plasmodium vivax. J Natl Mal Soc 1950, 9:377-380.
Chesson	New Guinea	Frequent relapse	Old World	tropical	Frequent relapse, Old World	Old World, tropical	12	-5.3156	141.364	LP	3	2	66.67	540	540	40	46	46	52	PT + CND	PT 60mg x 4/d + CND 0.5g x 4/d for 6d	PT 1.4mg + CND 12g	No	1950	Individual	Day	Coatney GR, Cooper WC, Eyles DE, Culwell WB, White WC, Lints HA: Studies in human malaria. XXVII. Observations on the use of pentaquine in the prevention and treatment of Chesson strain vivax malaria. J Natl Malar Soc 1950, 9:222-233.
Chesson	New Guinea	Frequent relapse	Old World	tropical	Frequent relapse, Old World	Old World, tropical	12	-5.3156	141.364	LP	3	3	100	482	482	42	47	49	50	CQ	0.375g x 4 d	1.5g	No	1950	Individual	Day	Coatney GR, Cooper WC, Young MD: Studies in human malaria. XXX. A summary of 204 sporozoite-induced infections with the Chesson strain of Plasmodium vivax. J Natl Mal Soc 1950, 9.
Chesson	New Guinea	Frequent relapse	Old World	tropical	Frequent relapse, Old World	Old World, tropical	12	-5.3156	141.364	LP	3	3	100	482	482	74	82.67	87	87	CQ	0.43g x 14 d	6g	No	1950	Individual	Day	Coatney GR, Cooper WC, Young MD: Studies in human malaria. XXX. A summary of 204 sporozoite-induced infections with the Chesson strain of Plasmodium vivax. J Natl Mal Soc 1950, 9.
Chesson	New Guinea	Frequent relapse	Old World	tropical	Frequent relapse, Old World	Old World, tropical	12	-5.3156	141.364	LP	3	3	100	546	546	42	47	49	50	CQ	1.5g base 4 d	2.5g	No	1950	Individual	Day	Cooper WC, Coatney GR, Culwell WB, Eyles DE, Young MD: Studies in human malaria. XXVI. Simultaneous infection with the Chesson and the St. Elizabeth strains of Plasmodium vivax. J Natl Malar Soc 1950, 9:187-190.
Chesson	New Guinea	Frequent relapse	Old World	tropical	Frequent relapse, Old World	Old World, tropical	12	-5.3156	141.364	LP	3	3	100	546	546	19	19.67	19	21	SD	4g /d 14d	56g	No	1950	Individual	Day	Cooper WC, Coatney GR, Jeffery GM, Imboden CA, Jr.: Studies in human malaria. XXVIII. Observations on the use of chloroguanide against the Chesson strain of Plasmodium vivax. J Natl Malar Soc 1950, 9:366-376.
Chesson	New Guinea	Frequent relapse	Old World	tropical	Frequent relapse, Old World	Old World, tropical	12	-5.3156	141.364	LP	3	1	33.33	330	330	128	128	128	128	PT	0.84 g in 14d	0.84 g	No	1948	Individual	Day	Jones R, Jr., Pullman TN, et al.: The therapeutic effectiveness of large doses of paludrine in acute attacks of sporozoite-induced vivax malaria, Chesson strain. J Clin Invest 1948, 27:51-55.
Chesson	New Guinea	Frequent relapse	Old World	tropical	Frequent relapse, Old World	Old World, tropical	12	-5.3156	141.364	LP	3	1	33.33	15	39	15	15	15	15	Q	13.5 g	13.5 g	No	1945	Individual	Day	Alving AS: Malaria Report No. 445. In Board for the Coordination of Malarial Studies: Summary of clinical tests at stateville on 29 June 1945. Washington, D.C.; 1945.
Chesson	New Guinea	Frequent relapse	Old World	tropical	Frequent relapse, Old World	Old World, tropical	12	-5.3156	141.364	LP	4	4	100	482	482	21	23.5	24	25	CQ	1g x 14 d	14g	No	1950	Individual	Day	Coatney GR, Cooper WC, Young MD: Studies in human malaria. XXX. A summary of 204 sporozoite-induced infections with the Chesson strain of Plasmodium vivax. J Natl Mal Soc 1950, 9.
Chesson	New Guinea	Frequent relapse	Old World	tropical	Frequent relapse, Old World	Old World, tropical	12	-5.3156	141.364	LP	4	4	100	546	546	21	23.5	24	25	CG	1g /d 14d	14g	No	1950	Individual	Day	Cooper WC, Coatney GR, Jeffery GM, Imboden CA, Jr.: Studies in human malaria. XXVIII. Observations on the use of chloroguanide against the Chesson strain of Plasmodium vivax. J Natl Malar Soc 1950, 9:366-376.
Chesson	New Guinea	Frequent relapse	Old World	tropical	Frequent relapse, Old World	Old World, tropical	12	-5.3156	141.364	LP	4	4	100	546	546	74	82.25	84	87	CG	0.8g d1 + 0.4g /d 14d	13.6g	No	1950	Individual	Day	Cooper WC, Coatney GR, Jeffery GM, Imboden CA, Jr.: Studies in human malaria. XXVIII. Observations on the use of chloroguanide against the Chesson strain of Plasmodium vivax. J Natl Malar Soc 1950, 9:366-376.
Chesson	New Guinea	Frequent relapse	Old World	tropical	Frequent relapse, Old World	Old World, tropical	12	-5.3156	141.364	LP	5	5	100	546	546	23	26.4	25	30	CG + SD	CG 1g + SD 4g /d 14d	CG 14g + SD 56g	No	1950	Individual	Day	Cooper WC, Coatney GR, Jeffery GM, Imboden CA, Jr.: Studies in human malaria. XXVIII. Observations on the use of chloroguanide against the Chesson strain of Plasmodium vivax. J Natl Malar Soc 1950, 9:366-376.
Chesson	New Guinea	Frequent relapse	Old World	tropical	Frequent relapse, Old World	Old World, tropical	12	-5.3156	141.364	LP	5	3	60	330	330	24	52.25	32.5	120	P + PT	P 13.6 g + PT 0.84 g in 14d	P 13.6 g + PT 0.84 g	No	1948	Individual	Day	Jones R, Jr., Pullman TN, et al.: The therapeutic effectiveness of large doses of paludrine in acute attacks of sporozoite-induced vivax malaria, Chesson strain. J Clin Invest 1948, 27:51-55.
Chesson	New Guinea	Frequent relapse	Old World	tropical	Frequent relapse, Old World	Old World, tropical	12	-5.3156	141.364	LP	5	4	80	180	180	14	15.75	15	19	Q	2g /d 14d	28g	No	1950	Individual	Day	Lints HA, Coatney CR, Cooper WC, Culwell WB, White WC, Eyles DE: Studies in human malaria. XXII. Prolonged suppression of Chesson strain vivax malaria by the weekly administration of chlorguanide or chloroquine. J Natl Mal Soc 1950, 9:50-58.
Chesson	New Guinea	Frequent relapse	Old World	tropical	Frequent relapse, Old World	Old World, tropical	12	-5.3156	141.364	LP	5	3	60	421	421	59	67.67	64	80	SN-10275	0.859 g/d in 14d	12 g	No	1948	Individual	Day	Pullman TN, Eichelberger L, Aliving AS, Jones R, Craige B, Whorton CM: The use of SN-10,275 in the prophylaxis and treatment of sporozoite-induced vivax malaria, Chesson strain. J Clin Invest 1948, 27:12-16.
Chesson	New Guinea	Frequent relapse	Old World	tropical	Frequent relapse, Old World	Old World, tropical	12	-5.3156	141.364	LP	6	2	33.33	540	540	15	37	37	59	PT + Q	PT 60mg x 4/d + Q 0.5g x 4/d for 6d	PT 1.4mg + Q 12g	No	1950	Individual	Day	Coatney GR, Cooper WC, Eyles DE, Culwell WB, White WC, Lints HA: Studies in human malaria. XXVII. Observations on the use of pentaquine in the prevention and treatment of Chesson strain vivax malaria. J Natl Malar Soc 1950, 9:222-233.
Chesson	New Guinea	Frequent relapse	Old World	tropical	Frequent relapse, Old World	Old World, tropical	12	-5.3156	141.364	LP	6	6	100	29	37	29	32.33	32	37	QAC	3.4 g	3.4 g	No	1945	Individual	Day	Alving AS: Malaria Report No. 445. In Board for the Coordination of Malarial Studies: Summary of clinical tests at stateville on 29 June 1945. Washington, D.C.; 1945.
Chesson	New Guinea	Frequent relapse	Old World	tropical	Frequent relapse, Old World	Old World, tropical	12	-5.3156	141.364	LP	9	9	100	330	330	29	34.78	35	43	QAC	3.0 g/d in 7d	3 g	No	1948	Individual	Day	Jones R, Jr., Pullman TN, et al.: The therapeutic effectiveness of large doses of paludrine in acute attacks of sporozoite-induced vivax malaria, Chesson strain. J Clin Invest 1948, 27:51-55.
Chesson	New Guinea	Frequent relapse	Old World	tropical	Frequent relapse, Old World	Old World, tropical	12	-5.3156	141.364	LP	10	7	70	330	330	25	36.86	28	85	P	13.6 g/d in 14d	13.6 g	No	1948	Individual	Day	Jones R, Jr., Pullman TN, et al.: The therapeutic effectiveness of large doses of paludrine in acute attacks of sporozoite-induced vivax malaria, Chesson strain. J Clin Invest 1948, 27:51-55.
Chesson	New Guinea	Frequent relapse	Old World	tropical	Frequent relapse, Old World	Old World, tropical	12	-5.3156	141.364	LP	10	9	90	330	330	22	39.22	35	71	P + Q	P 13.6 g + Q 23 g in 14d	P 13.6 g + Q 23 g	No	1948	Individual	Day	Jones R, Jr., Pullman TN, et al.: The therapeutic effectiveness of large doses of paludrine in acute attacks of sporozoite-induced vivax malaria, Chesson strain. J Clin Invest 1948, 27:51-55.
Chesson	New Guinea	Frequent relapse	Old World	tropical	Frequent relapse, Old World	Old World, tropical	12	-5.3156	141.364	LP	12	12	70.59	14	28	6	9	9	13	Q	1.65 g/d for 15-16d	24.75-26.4 g	No	1947	Individual	Day	Shannon JA: Rationale underlying the clinical evaluation of antimalarial drugs. In A Survey of Antimalarial Drugs: 1941–1945. Edited by Wiselogle FY. Ann Arbor, Michigan: J.W. Edwards; 1946: 177-220
Chesson	New Guinea	Frequent relapse	Old World	tropical	Frequent relapse, Old World	Old World, tropical	12	-5.3156	141.364	LP	13	8	61.54	380	380	37	92.38	86	145	CQ	0.4 g over 3 days	0.4 g base	No	1956	Individual	Day	Jeffery GM: Relapses with Chesson strain Plasmodium vivax following treatment with chloroquine. Am J Trop Med Hyg 1956, 5:1-13.
Chesson	New Guinea	Frequent relapse	Old World	tropical	Frequent relapse, Old World	Old World, tropical	12	-5.3156	141.364	LP	22	12	54.54	14	72	14	20.25	19	31	SN-11437 + Q	21.5-58 g	21.5-58 g	No	1945	Individual	Day	Military Report #445, 1945
Chesson	New Guinea	Frequent relapse	Old World	tropical	Frequent relapse, Old World	Old World, tropical	12	-5.3156	141.364	LP	58	45	77.59	380	380	35	103	92	380	CQ	1.5 g over 3d	1.5 g base	No	1956	Individual	Day	Jeffery GM: Relapses with Chesson strain Plasmodium vivax following treatment with chloroquine. Am J Trop Med Hyg 1956, 5:1-13.
Chesson	New Guinea	Frequent relapse	Old World	tropical	Frequent relapse, Old World	Old World, tropical	12	-5.3156	141.364	LP	74	58	78.38	NA	NA	7	41	29	236	Q, QAC, CQ, SN-8617, 10275, 11437, 12837	Various	Various	No	1946	Individual	Day	Alving AS: Malaria Report No. 672. In Board for the Coordination of Malarial Studies: Summary of clinical tests at Stateville on 1 April 1946. Washington, D.C.; 1946.
Chesson	New Guinea	Frequent relapse	Old World	tropical	Frequent relapse, Old World	Old World, tropical	12	-5.3156	141.364	LP	79	60	75.95	NA	NA	7	42	29	236	Q, QAC, SN-4095 and Q, CQ, SN-8617, SN-10275, MC, P	Various	Various	No	1946	Individual	Day	Alving AS: Malaria Report No. 680. In Board for the Coordination of Malarial Studies: Summary of clinical tests at Stateville on 1 May 1946. Washington, D.C.; 1946.
Chesson	New Guinea	Frequent relapse	Old World	tropical	Frequent relapse, Old World	Old World, tropical	12	-5.3156	141.364	LP	80	64	80	NA	NA	7	41	38	236	Q, CQ, 8617, MC, P	Various	Various	No	1946	Individual	Day	Alving AS: Malaria Report No. 702. In Board for the Coordination of Malarial Studies: Summary of clinical tests at Stateville on 1 June 1946. Washington, D.C.; 1946.
Wild	New Guinea	Frequent relapse	Old World	tropical	Frequent relapse, Old World	Old World, tropical	12	-5.3156	141.364	LP	98	60	61.22	77	77	21	NA	28	70	QAC + PC	QAC 1.2g d1 + 0.8 g d2 + 0.4g/d d3-6 + PC 0.02-0.03 g/d d 7-11 (w/ 0.1g QAC)	QAC 3.2 g + PC 0.1-0.15 g	Yes	1948	Individual	Weeks	Trager W, Bang FB, Hairston NG: The effect of four different therapies on the relapse rate of vivax malaria. Am J Hyg 1947, 45:43-57.
Wild	New Guinea	Frequent relapse	Old World	tropical	Frequent relapse, Old World	Old World, tropical	12	-5.3156	141.364	LP	112	77	68.75	77	77	14	32	28	56	QAC + SMR	QAC 1.2g d1 + 0.8 g d2 + 0.4g/d d3-6 + SMR 3-4 g/d d 7-11 (w/ 0.1g QAC)	QAC 3.2 g + SMR 15-20 g	Yes	1949	Individual	Weeks	Trager W, Bang FB, Hairston NG: The effect of four different therapies on the relapse rate of vivax malaria. Am J Hyg 1947, 45:43-57.
Wild	New Guinea	Frequent relapse	Old World	tropical	Frequent relapse, Old World	Old World, tropical	12	-5.3156	141.364	LP	139	106	76.26	77	77	7	32	28	63	QAC	QAC 1.2g d1 + 0.8 g d2 + 0.4g/d d3-6	3.2 g	Yes	1947	Individual	Weeks	Trager W, Bang FB, Hairston NG: The effect of four different therapies on the relapse rate of vivax malaria. Am J Hyg 1947, 45:43-57.
Chesson	New Guinea	Frequent relapse	Old World	tropical	Frequent relapse, Old World	Old World, tropical	12	-5.3156	141.364	LP	302	186	61.59	NA	270	3	34	21	221	Q, CQ, SN-4095, 8617, 10275, 11437, 12837	Various	Various	No	1946	Individual	Day	Alving AS: Malaria Report No. 645. In Board for the Coordination of Malarial Studies: Summary of clinical tests at Stateville. Washington, D.C.; 1946.
Nicaragua	Nicaragua	Long latency	New World	tropical	Long latency, New World	New World, tropical	2	12.8409	-85.0328	LP	2	1	50	64	201	194	194	194	194	CQ	NR	NR	No	1972	Individual	Day	Contacos PG, Collins WE, Jeffery GM, Krotoski WA, Howard WA: Studies on the characterization of Plasmodium vivax strains from Central America. Am J Trop Med Hyg 1972, 21:707-712.
Nicaragua	Nicaragua	Long latency	New World	tropical	Long latency, New World	New World, tropical	2	12.8409	-85.0328	LP	4	2	75	71	171	85	108.33	94	146	Q	NR	NR	No	1972	Individual	Day	Contacos PG, Collins WE, Jeffery GM, Krotoski WA, Howard WA: Studies on the characterization of Plasmodium vivax strains from Central America. Am J Trop Med Hyg 1972, 21:707-712.
Wild	Pacific	Frequent relapse	Old World	tropical	Frequent relapse, Old World	Old World, tropical	12	-1.8955	133.978	LP	27	20	74.07	210	210	39	62	53	135	CQ	1.2 g/3d	3.6 g	Yes	1947	Individual	Range - week to month	Gordon HH, Dieuaide FR, Marble A, Christianson HB, Dahl LK: Treatment of Plasmodium vivax malaria of foreign origin. A comparison of various drugs. Arch Intern Med 1947, 79:365-380.
Wild	Pacific	Frequent relapse	Old World	tropical	Frequent relapse, Old World	Old World, tropical	12	-1.8955	133.978	LP	46	39	84.78	210	210	39	NA	46	165	CQ	1.0 g/1d	1.0 g	Yes	1947	Individual	Range - week to month	Gordon HH, Dieuaide FR, Marble A, Christianson HB, Dahl LK: Treatment of Plasmodium vivax malaria of foreign origin. A comparison of various drugs. Arch Intern Med 1947, 79:365-380.
Wild	Pacific	Frequent relapse	Old World	tropical	Frequent relapse, Old World	Old World, tropical	12	-1.8955	133.978	LP	46	36	78.26	210	210	25	NA	53	135	CQ	0.8g/6d	4.8 g	Yes	1947	Individual	Range - week to month	Gordon HH, Dieuaide FR, Marble A, Christianson HB, Dahl LK: Treatment of Plasmodium vivax malaria of foreign origin. A comparison of various drugs. Arch Intern Med 1947, 79:365-380.
Wild	Pacific	Frequent relapse	Old World	tropical	Frequent relapse, Old World	Old World, tropical	12	-1.8955	133.978	LP	49	30	61.22	210	210	39	NA	53	81	CQ	2.0 g/6d	12 g	Yes	1947	Individual	Range - week to month	Gordon HH, Dieuaide FR, Marble A, Christianson HB, Dahl LK: Treatment of Plasmodium vivax malaria of foreign origin. A comparison of various drugs. Arch Intern Med 1947, 79:365-380.
Wild	Pacific	Frequent relapse	Old World	tropical	Frequent relapse, Old World	Old World, tropical	12	-1.8955	133.978	LP	61	43	70.49	210	210	32	NA	53	195	QAC	3.2 g /7d or 2.6 g/6d	22.4 g or 15.6 g	Yes	1947	Individual	Range - week to month	Gordon HH, Dieuaide FR, Marble A, Christianson HB, Dahl LK: Treatment of Plasmodium vivax malaria of foreign origin. A comparison of various drugs. Arch Intern Med 1947, 79:365-380.
Wild	Pacific	Frequent relapse	Old World	tropical	Frequent relapse, Old World	Old World, tropical	12	-1.8955	133.978	LP	62	35	56.56	629	629	89	127	89	359	CQ	1 g + 0.5 g in 6 h + 0.5 g d 2 and 3	2.5 g	Yes	1949	Cohort	Month - can't disaggregate multiple relapses	Hill E, Amatuzio DS: Southwest Pacific vivax malaria; clinical features and observations concerning duration of clinical activity. Am J Trop Med Hyg 1949, 29:203-214.
Wild	Pacific	Frequent relapse	Old World	tropical	Frequent relapse, Old World	Old World, tropical	12	-1.8955	133.978	LP	67	21	31.34	77	77	21	21	21	21	Q	1.8 g/d for 6d	10.8 g	Yes	1944	Cohort	Range- weeks, median	USA: Malaria Report No. 183. In Board for the Coordination of Malarial Studies: Report on relapse rates in vivax malaria after four types of therapy. Washington, D.C.; 1944.
Wild	Pacific	Frequent relapse	Old World	tropical	Frequent relapse, Old World	Old World, tropical	12	-1.8955	133.978	LP	69	55	79.71	23	120	23	66	60	180	QAC	2.8 g for 7 days	19.6 g	Yes	1946	Individual	Graphic - 10 days	London IM, Lavietes PH, et al.: The effects of quinacrine (atabrine) suppression on the course of Pacific vivax malaria. Am J Med 1946, 1:615-620.
Wild	Pacific	Frequent relapse	Old World	tropical	Frequent relapse, Old World	Old World, tropical	12	-1.8955	133.978	LP	69	58	84.06	120	120	20	63.4	60	120	QAC	0.4 g/d for 7d	2.8 g	Yes	1946	Individual	Graphic - 10 days	Most H, Kane CA, et al.: Combined quinine-plasmochin treatment of vivax malaria; effect of relapse rate. Am J Med Sci 1946, 212:550-560.
Wild	Pacific	Frequent relapse	Old World	tropical	Frequent relapse, Old World	Old World, tropical	12	-1.8955	133.978	LP	72	8	11.11	120	120	30	37.5	40	40	Q + PC	1 g Q + 0.02 g PC day 1 + 0.65g Q + 0.02g PC x 4 for days 2-14	34.8 g Q + 1.06 g PC	Yes	1946	Individual	Graphic - 10 days	Most H, Kane CA, et al.: Combined quinine-plasmochin treatment of vivax malaria; effect of relapse rate. Am J Med Sci 1946, 212:550-560.
Wild	Pacific	Frequent relapse	Old World	tropical	Frequent relapse, Old World	Old World, tropical	12	-1.8955	133.978	LP	75	49	65.33	210	210	18	NA	46	88	SN 6911 N and S	3.2 g/7d	22.4 g	Yes	1947	Individual	Range - week to month	Gordon HH, Dieuaide FR, Marble A, Christianson HB, Dahl LK: Treatment of Plasmodium vivax malaria of foreign origin. A comparison of various drugs. Arch Intern Med 1947, 79:365-380.
Wild	Pacific	Frequent relapse	Old World	tropical	Frequent relapse, Old World	Old World, tropical	12	-1.8955	133.978	LP	75	67	89.33	120	120	20	42.7	30	120	Q	~2 g/d for 14d	29 g	Yes	1946	Individual	Graphic - 10 days	Most H, Kane CA, et al.: Combined quinine-plasmochin treatment of vivax malaria; effect of relapse rate. Am J Med Sci 1946, 212:550-560.
Wild	Pacific	Frequent relapse	Old World	tropical	Frequent relapse, Old World	Old World, tropical	12	-1.8955	133.978	LP	76	65	85.52	120	120	20	37	20	120	Q	~2 g/d for 14d	29 g	Yes	1946	Individual	Graphic - 10 days	Most H, London IM, Kane CA, Lavietes PH, Schroeder EF, Hayman JM: Chroloquine for treatment of acute attacks fo vivax-malaria. JAMA 1946, 131:963-967.
Wild	Pacific	Frequent relapse	Old World	tropical	Frequent relapse, Old World	Old World, tropical	12	-1.8955	133.978	LP	89	12	13.48	124	124	23	NA	41	114	QAC	0.2 g x 4/d for d1-2 + 0.1 x 3/d for d3-12	4.6 g	Yes	1944	Individual	Day	USA, MRU: Malaria Report No. 306. In Board for the Coordination of Malarial Studies: Relapse rates of benign tertian malaria following therapy. Washington, D.C. and Oxford; 1944.
Wild	Pacific	Frequent relapse	Old World	tropical	Frequent relapse, Old World	Old World, tropical	12	-1.8955	133.978	LP	99	25	25.25	124	124	9	NA	15	50	ICI-3349	0.2 g x 3/d for 7d	4.2 g	Yes	1944	Individual	Day	USA, MRU: Malaria Report No. 306. In Board for the Coordination of Malarial Studies: Relapse rates of benign tertian malaria following therapy. Washington, D.C. and Oxford; 1944.
Wild	Pacific	Frequent relapse	Old World	tropical	Frequent relapse, Old World	Old World, tropical	12	-1.8955	133.978	LP	112	77	68.75	77	77	NA	NA	32	NA	QAC + SMR	QAC 1.2 g d1 + 0.2 g x 4/d d2 + 0.1 g x 4/d d3-6 + 0.1 g/d d 7-10, SMR 3-4 g/d d 7-10	QAC 4.0 g + SMR 12-16 g	Yes	1944	Cohort	Range- weeks, median	USA: Malaria Report No. 183. In Board for the Coordination of Malarial Studies: Report on relapse rates in vivax malaria after four types of therapy. Washington, D.C.; 1944.
Wild	Pacific	Frequent relapse	Old World	tropical	Frequent relapse, Old World	Old World, tropical	12	-1.8955	133.978	LP	118	94	79.66	120	120	20	60	60	120	QAC	0.4 g/d for 7d	2.8 g	Yes	1946	Individual	Graphic - 10 days	Most H, London IM, Kane CA, Lavietes PH, Schroeder EF, Hayman JM: Chroloquine for treatment of acute attacks fo vivax-malaria. JAMA 1946, 131:963-967.
Wild	Pacific	Frequent relapse	Old World	tropical	Frequent relapse, Old World	Old World, tropical	12	-1.8955	133.978	LP	139	106	76.26	77	77	NA	NA	32	NA	QAC	1.2 g d1 + 0.2 g x 4/d d2 + 0.1 g x 4/d d3-6	3.6 g	Yes	1944	Cohort	Range- weeks, median	USA: Malaria Report No. 183. In Board for the Coordination of Malarial Studies: Report on relapse rates in vivax malaria after four types of therapy. Washington, D.C.; 1944.
Wild	Pacific	Frequent relapse	Old World	tropical	Frequent relapse, Old World	Old World, tropical	12	-1.8955	133.978	LP	156	109	69.87	120	120	40	71	60	120	CQ	Various	1-2 g	Yes	1946	Individual	Graphic - 10 days	Most H, London IM, Kane CA, Lavietes PH, Schroeder EF, Hayman JM: Chroloquine for treatment of acute attacks fo vivax-malaria. JAMA 1946, 131:963-967.
Wild	Pacific	Frequent relapse	Old World	tropical	Frequent relapse, Old World	Old World, tropical	12	-1.8955	133.978	LP	169	110	65.09	629	629	89	204	179	629	QAC	0.2 g every 6h x 5, 0.1 g x 3/d for 6d	2.8 g	Yes	1949	Cohort	Month - can't disaggregate multiple relapses	Hill E, Amatuzio DS: Southwest Pacific vivax malaria; clinical features and observations concerning duration of clinical activity. Am J Trop Med Hyg 1949, 29:203-214.
Wild	Pakistan	Long latency	Old World	temperate	Long latency, Old World	Old World, temperate	4	34.1514	71.736	P	250	129	51.6	365	365	102	NA	118	135	CQ	10/10/5 mg/kg 3d	25 mg/kg	Yes	1999	Cohort	Range - days, median given	Rowland M, Durrani N: Randomized controlled trials of 5- and 14-days primaquine therapy against relapses of vivax malaria in an Afghan refugee settlement in Pakistan. Trans R Soc Trop Med Hyg 1999, 93:641-643.
Wild	Pakistan	Long latency	Old World	temperate	Long latency, Old World	Old World, temperate	4	34.1514	71.736	P	250	128	51.2	365	365	117	NA	136	156	CQ + PQ (5 days)	CQ 10/10/5 mg/kg 3d + PQ 25 mg/kg 5d	CQ 25 mg/kg + PQ 125 mg/kg	Yes	1999	Cohort	Range - days, median given	Rowland M, Durrani N: Randomized controlled trials of 5- and 14-days primaquine therapy against relapses of vivax malaria in an Afghan refugee settlement in Pakistan. Trans R Soc Trop Med Hyg 1999, 93:641-643.
Wild	Pakistan	Long latency	Old World	temperate	Long latency, Old World	Old World, temperate	4	33.7888	71.5753	P	212	86	40.57	270	270	90	71	180	270	CQ	10/10/5 mg/kg 3d	25 mg/kg	Yes	2004	Cohort	Range - 3 mo - mean given	Leslie T, Rab MA, Ahmadzai H, Durrani N, Fayaz M, Kolaczinski J, Rowland M: Compliance with 14-day primaquine therapy for radical cure of vivax malaria--a randomized placebo-controlled trial comparing unsupervised with supervised treatment. Trans R Soc Trop Med Hyg 2004, 98:168-173.
West Pakistan	Pakistan	Long latency	Old World	temperate	Long latency, Old World	Old World, temperate	8	27.6663	66.7141	LP	5	5	100	194	334	67	134.6	147	201	QS	1.8g for 5d	9g	No	1973	Individual	Day	Contacos PG, Coatney GR, Collins WE, Briesch PE, Jeter MH: Five day primaquine therapy--an evaluation of radical curative activity against vivax malaria infection. Am J Trop Med Hyg 1973, 22:693-695.
West Pakistan	Pakistan	Long latency	Old World	temperate	Long latency, Old World	Old World, temperate	8	27.6663	66.7141	LP	5	5	100	200	200	121	160.6	174	181	CQ + PQ	CQ 1.5g + PQ 15mg /d for 5 d	CQ 1.5g + PQ 75mg	No	1973	Individual	Day	Contacos PG, Coatney GR, Collins WE, Briesch PE, Jeter MH: Five day primaquine therapy--an evaluation of radical curative activity against vivax malaria infection. Am J Trop Med Hyg 1973, 22:693-695.
Wild	Panama	Long latency	New World	tropical	Long latency, New World	New World, tropical	2	9.1109	-79.7178	P	105	20	19.05	180	180	30	114	120	180	Q	1 g	3 g	Yes	1938	Individual	Month	Gentzkow CJ, Callender GR: Malaria in the the Panama Canal Department, United States Army II. results of treatment with quinine, atabrine and plasmochin. Am J Epidemiol 1938, 28:174-189.
Wild	Panama	Long latency	New World	tropical	Long latency, New World	New World, tropical	2	9.1109	-79.7178	P	193	62	32.12	180	180	30	117.6	120	180	QAC	0.6 g	2.4 g	Yes	1938	Individual	Month	Gentzkow CJ, Callender GR: Malaria in the the Panama Canal Department, United States Army II. results of treatment with quinine, atabrine and plasmochin. Am J Epidemiol 1938, 28:174-189.
Wild	Panama	Long latency	New World	tropical	Long latency, New World	New World, tropical	2	9.1109	-79.7178	P	443	39	8.8	180	180	60	124.6	120	180	QAC + PC	0.6 g QAC + 0.01 g PC	2.4 g QAC + 0.03 g PC	Yes	1938	Individual	Month	Gentzkow CJ, Callender GR: Malaria in the the Panama Canal Department, United States Army II. results of treatment with quinine, atabrine and plasmochin. Am J Epidemiol 1938, 28:174-189.
Panama	Panama	Long latency	New World	tropical	Long latency, New World	New World, tropical	2	8.5128	-80.1091	LP	2	2	100	94	205	94	149.5	149.5	205	PY	NR	NR	No	1972	Individual	Day	Contacos PG, Collins WE, Jeffery GM, Krotoski WA, Howard WA: Studies on the characterization of Plasmodium vivax strains from Central America. Am J Trop Med Hyg 1972, 21:707-712.
Panama	Panama	Long latency	New World	tropical	Long latency, New World	New World, tropical	2	8.5128	-80.1091	LP	3	3	100	154	226	154	184.67	174	226	Q	NR	NR	No	1972	Individual	Day	Contacos PG, Collins WE, Jeffery GM, Krotoski WA, Howard WA: Studies on the characterization of Plasmodium vivax strains from Central America. Am J Trop Med Hyg 1972, 21:707-712.
Panama	Panama	Long latency	New World	tropical	Long latency, New World	New World, tropical	2	8.5128	-80.1091	LP	4	3	75	143	167	143	158	164	167	CQ	NR	NR	No	1972	Individual	Day	Contacos PG, Collins WE, Jeffery GM, Krotoski WA, Howard WA: Studies on the characterization of Plasmodium vivax strains from Central America. Am J Trop Med Hyg 1972, 21:707-712.
Wild	Peru	Frequent relapse + long latency	New World	tropical	Frequent relapse + long latency, New World	New World, tropical	3	-3.7175	-73.2847	P	51	29	56.86	360	360	30	122	90	360	CQ + PQ (7 day)	CQ 3d + PQ 7d	CQ 25 mg/kg, PQ 210 mg/kg	Yes	2011	Individual	Month	Van den Eede P, Soto-Calle VE, Delgado C, Gamboa D, Grande T, Rodriguez H, Llanos-Cuentas A, Anne J, D'Alessandro U, Erhart A: Plasmodium vivax sub-patent infections after radical treatment are common in Peruvian patients: results of a 1-year prospective cohort study. PLoS One 2011, 6:e16257.
Wild	Romania	Long latency	Old World	temperate	Long latency, Old World	Old World, temperate	5	45.8439	24.9878	LP	99	2	2.02	NA	NA	90	135	135	180	Q	0.4 g/day as prophylaxis for 4 months	48 g	Yes	1937	Cohort	Month	The treatment of malaria. Study of synthetic drugs as compared with quinine, in the therapeutics and prophylaxis of malaria. In Fourth General Report of the Malaria Commission. pp. 11: League of Nations Bulletin of the Health Organisation; 1937:11.
Kolomna	Russia	Long latency	Old World	temperate	Long latency, Old World	Old World, temperate	4	55.0847	38.7862	LP	4	1	25	600	600	420	420	420	420	Q, QAC, P, CQ, PY w/ CYC	NR	NR	No	1968	Individual	Month	Tiburskaja NA, Sergiev PG, Vrublevskaja OS: Dates of onset of relapses and the duration of infection in induced tertian malaria with short and long incubation periods. Bull World Health Organ 1968, 38(3):447-457.
Leninabad	Russia	Long latency	Old World	temperate	Long latency, Old World	Old World, temperate	4	40.2833	69.6333	P	10	3	33.33	600	600	300	330	330	360	Q, QAC, P, CQ, PY w/ CYC	NR	NR	No	1968	Individual	Month	Tiburskaja NA, Sergiev PG, Vrublevskaja OS: Dates of onset of relapses and the duration of infection in induced tertian malaria with short and long incubation periods. Bull World Health Organ 1968, 38(3):447-457.
Leninabad	Russia	Long latency	Old World	temperate	Long latency, Old World	Old World, temperate	4	40.2833	69.6333	P	37	22	59.46	730	730	60	320.5	315	630	Q, QAC, P, CQ, PY w/ CYC	NR	NR	No	1968	Individual	Month	Tiburskaja NA, Sergiev PG, Vrublevskaja OS: Dates of onset of relapses and the duration of infection in induced tertian malaria with short and long incubation periods. Bull World Health Organ 1968, 38(3):447-457.
Moscow	Russia	Long latency	Old World	temperate	Long latency, Old World	Old World, temperate	4	55.758	37.5999	P	13	6	46.15	600	600	270	330	330	390	Q, QAC, P, CQ, PY w/ CYC	NR	NR	No	1968	Individual	Month	Tiburskaja NA, Sergiev PG, Vrublevskaja OS: Dates of onset of relapses and the duration of infection in induced tertian malaria with short and long incubation periods. Bull World Health Organ 1968, 38(3):447-457.
Naro-Fominsk	Russia	Long latency	Old World	temperate	Long latency, Old World	Old World, temperate	4	55.3404	38.2918	P	17	7	41.18	730	730	330	410	405	480	Q, QAC, P, CQ, PY w/ CYC	NR	NR	No	1968	Individual	Month	Tiburskaja NA, Sergiev PG, Vrublevskaja OS: Dates of onset of relapses and the duration of infection in induced tertian malaria with short and long incubation periods. Bull World Health Organ 1968, 38(3):447-457.
Hlebnikovo	Russia	Long latency	Old World	temperate	Long latency, Old World	Old World, temperate	4	55.3404	38.2918	P	19	8	52.11	730	730	360	455	450	600	Q, QAC, P, CQ, PY w/ CYC	NR	NR	No	1968	Individual	Month	Tiburskaja NA, Sergiev PG, Vrublevskaja OS: Dates of onset of relapses and the duration of infection in induced tertian malaria with short and long incubation periods. Bull World Health Organ 1968, 38(3):447-457.
Moscow	Russia	Long latency	Old World	temperate	Long latency, Old World	Old World, temperate	4	55.758	37.5999	P	77	61	79.22	730	730	60	285	300	540	Q, QAC, P, CQ, PY w/ CYC	NR	NR	No	1968	Individual	Month	Tiburskaja NA, Sergiev PG, Vrublevskaja OS: Dates of onset of relapses and the duration of infection in induced tertian malaria with short and long incubation periods. Bull World Health Organ 1968, 38(3):447-457.
Rjazan	Russia	Long latency	Old World	temperate	Long latency, Old World	Old World, temperate	4	54.6247	39.7386	P	14	3	21.43	600	600	330	380	390	420	Q, QAC, P, CQ, PY w/ CYC	NR	NR	No	1968	Individual	Month	Tiburskaja NA, Sergiev PG, Vrublevskaja OS: Dates of onset of relapses and the duration of infection in induced tertian malaria with short and long incubation periods. Bull World Health Organ 1968, 38(3):447-457.
Rjazan	Russia	Long latency	Old World	temperate	Long latency, Old World	Old World, temperate	4	54.6247	39.7386	P	22	9	40.19	730	730	60	290	330	420	Q, QAC, P, CQ, PY w/ CYC	NR	NR	No	1968	Individual	Month	Tiburskaja NA, Sergiev PG, Vrublevskaja OS: Dates of onset of relapses and the duration of infection in induced tertian malaria with short and long incubation periods. Bull World Health Organ 1968, 38(3):447-457.
Volgograd	Russia	Long latency	Old World	temperate	Long latency, Old World	Old World, temperate	4	48.7181	44.5046	P	29	24	82.76	730	730	60	300	315	480	Q, QAC, P, CQ, PY w/ CYC	NR	NR	No	1968	Individual	Month	Tiburskaja NA, Sergiev PG, Vrublevskaja OS: Dates of onset of relapses and the duration of infection in induced tertian malaria with short and long incubation periods. Bull World Health Organ 1968, 38(3):447-457.
Wild	Solomon Is	Frequent relapse	Old World	tropical	Frequent relapse, Old World	Old World, tropical	12	-9.6305	160.17	LP	107	84	78.5	112	112	28	56.5	49	112	QAC + PC preventive	0.1g QAC for 7d, rest 2d, 0.01g PC for 5d, rest 10d, repeat	0.7g QAC + 0.05g PC per round	Yes	1946	Individual	Graphic - weeks	Downs WG: Results in an infantry regiment of several plans of treatment for vivax malaria. Am J Trop Med Hyg 1946, 26:67-86
Wild	Solomon Is	Frequent relapse	Old World	tropical	Frequent relapse, Old World	Old World, tropical	12	-9.6305	160.17	LP	153	124	81.05	112	112	28	58	56	112	QAC preventive	Rest 10d, 0.1gQAC for 7d, repeat	0.7g QAC per round	Yes	1946	Individual	Graphic - weeks	Downs WG: Results in an infantry regiment of several plans of treatment for vivax malaria. Am J Trop Med Hyg 1946, 26:67-86
Wild	Solomon Is	Frequent relapse	Old World	tropical	Frequent relapse, Old World	Old World, tropical	12	-9.6305	160.17	LP	292	213	81.95	112	112	28	57.5	56	112	No preventive therapy	NA	NA	Yes	1946	Individual	Graphic - weeks	Downs WG: Results in an infantry regiment of several plans of treatment for vivax malaria. Am J Trop Med Hyg 1946, 26:67-86
Wild	Solomon Is	Frequent relapse	Old World	tropical	Frequent relapse, Old World	Old World, tropical	12	-9.6305	160.17	LP	302	268	88.74	112	112	28	59	56	112	QAC preventive	0.1g QAC for 7d, rest 10 days, repeat	0.7g QAC per round	Yes	1946	Individual	Graphic - weeks	Downs WG: Results in an infantry regiment of several plans of treatment for vivax malaria. Am J Trop Med Hyg 1946, 26:67-86
Wild	Solomon Is	Frequent relapse	Old World	tropical	Frequent relapse, Old World	Old World, tropical	12	-9.4467	159.965	P	9	6	66.67	180	180	30	95	90	150	CQ + PQ	CQ 600 mg + PQ 45 mg	CQ 600 mg + PQ 45 mg	Yes	1977	Individual	Month	Saint-Yves IF: Comparison of treatment schedules for Plasmodium vivax infections in the Solomon Islands. P N G Med J 1977, 20:62-65.
Wild	Somalia	Long latency	Old World	tropical	Long latency, Old World	Old World, tropical	7	2.3594	45.3862	P	126	15	11.9	NA	NA	64	138	112	392	PQ (33% of the relapsing patients)	Various	Various	Yes	1997	Cohort	Range -days, median given	Peragallo MS, Sabatinelli G, Majori G, Cali G, Sarnicola G: Prevention and morbidity of malaria in non-immune subjects; a case-control study among Italian troops in Somalia and Mozambique, 1992-1994. Trans R Soc Trop Med Hyg 1997, 91:343-346.
Wild	Spain	Long latency	Old World	temperate	Long latency, Old World	Old World, temperate	4	40.2303	-3.6438	LP	51	21	41.18	180	180	30	79	60	180	QAC + PC	5 days	NR	Yes	1937	Cohort	Month	Fourth General Report of the Malaria Commission: Preventive Treatment of Relapses. pp. 11: League of Nations Bulletin of the Health Organisation; 1937:11.
Wild	Sri Lanka	Frequent relapse + long latency	Old World	tropical	Frequent relapse + long latency, Old World	Old World, tropical	8	6.9175	79.8953	P	188	82	43.62	NA	NA	56	NA	84	168	NR	NR	NR	Yes	1987	Cohort	Range - weeks	Fonseka J, Mendis KN: A metropolitan hospital in a non-endemic area provides a sampling pool for epidemiological studies on vivax malaria in Sri Lanka. Trans R Soc Trop Med Hyg 1987, 81:360-364.
Wild	Sudan	Long latency	Old World	tropical	Long latency, Old World	Old World, tropical	7	14.7676	35.9829	P	15	10	66.67	210	240	30	NA	183	NA	None/partial/inadequate	NA	NA	Yes	2010	Cohort	Month - median given	Kopel E, Schwartz E, Amitai Z, Volovik I: Relapsing vivax malaria cluster in Eritrean refugees, Israel, June 2010. Euro Surveill 2010, 15.
Wild	Thailand	Frequent relapse	Old World	tropical	Frequent relapse, Old World	Old World, tropical	10	13.7666	100.534	P	9	4	44.44	180	180	40	54	46	84	CQ	1500 mg in 3d	1500 mg	Yes	1999	Individual	Day	Walsh DS, Looareesuwan S, Wilairatana P, Heppner DG, Jr., Tang DB, Brewer TG, Chokejindachai W, Viriyavejakul P, Kyle DE, Milhous WK, Schuster BG, Horton J, Braitman DJ, Brueckner RP: Randomized dose-ranging study of the safety and efficacy of WR 238605 (Tafenoquine) in the prevention of relapse of Plasmodium vivax malaria in Thailand. J Infect Dis 1999, 180:1282-1287.
Wild	Thailand	Frequent relapse	Old World	tropical	Frequent relapse, Old World	Old World, tropical	10	13.7667	100.534	P	19	14	73.68	28	28	16	21	21	26	AP	1 g A + 0.4 g P for 3 d	3g A + 1.2g P	Yes	1996	Cohort	Range - days, median derived	Looareesuwan S, Viravan C, Webster HK, Kyle DE, Hutchinson DB, Canfield CJ: Clinical studies of atovaquone, alone or in combination with other antimalarial drugs, for treatment of acute uncomplicated malaria in Thailand. Am J Trop Med Hyg 1996, 54:62-66
Wild	Thailand	Frequent relapse	Old World	tropical	Frequent relapse, Old World	Old World, tropical	10	13.7667	100.534	P	23	5	21.74	10	28	17	NA	21	28	SP	1.5 g single dose	1.5 g	Yes	1999	Cohort	Range - days, median given	Wilairatana P, Silachamroon U, Krudsood S, Singhasivanon P, Treeprasertsuk S, Bussaratid V, Phumratanaprapin W, Srivilirit S, Looareesuwan S: Efficacy of primaquine regimens for primaquine-resistant Plasmodium vivax malaria in Thailand. Am J Trop Med Hyg 1999, 61:973-977.
Wild	Thailand	Frequent relapse	Old World	tropical	Frequent relapse, Old World	Old World, tropical	10	13.3003	99.901	P	30	4	13.33	60	60	42	45	44	51	CQ	10/10/5 mg/kg 3d	25 mg/kg	Yes	1994	Individual	Day	Pukrittayakamee S, Vanijanonta S, Chantra A, Clemens R, White NJ: Blood stage antimalarial efficacy of primaquine in Plasmodium vivax malaria. J Infect Dis 1994, 169:932-935.
Wild	Thailand	Frequent relapse	Old World	tropical	Frequent relapse, Old World	Old World, tropical	10	13.7669	100.534	P	36	36	100	540	540	14	21	28	49	QS, HF, AS, or A	QS 10 mg/kg x3 7d, HF 8 mg/kg X 3 1d, AS 3.3 mg/kg 1d + 1.65 mg/kg 4d, A 2.7 mg/kg 1d + 1.3 mg/kg 4d	QS 210 mg/kg, HF 24 mg/kg, AS 9.9 mg/kg, A 7.9 mg/kg	Yes	2007	Cohort	Day - median only	Imwong M, Snounou G, Pukrittayakamee S, Tanomsing N, Kim JR, Nandy A, Guthmann JP, Nosten F, Carlton J, Looareesuwan S, Nair S, Sudimack D, Day NP, Anderson TJ, White NJ: Relapses of Plasmodium vivax infection usually result from activation of heterologous hypnozoites. J Infect Dis 2007, 195:927-933.
Wild	Thailand	Frequent relapse	Old World	tropical	Frequent relapse, Old World	Old World, tropical	10	13.7669	100.534	P	166	47	28.31	28	28	11	NA	20	28	CQ, Q, MFQ, HF, AS, A, or SP	Various	Various	Yes	2000	Cohort	Range - days, median given	Pukrittayakamee S, Chantra A, Simpson JA, Vanijanonta S, Clemens R, Looareesuwan S, White NJ: Therapeutic responses to different antimalarial drugs in vivax malaria. Antimicrob Agents Chemother 2000, 44:1680-1685.
Wild	Thailand	Frequent relapse	Old World	tropical	Frequent relapse, Old World	Old World, tropical	9	16.7346	98.7292	LP	12	8	66.67	365	365	21	NA	45	82	CQ	25 mg/kg	NR	Yes	2012	Cohort	Day - median only	Imwong M, Boel ME, Pagornrat W, Pimanpanarak M, McGready R, Day NP, Nosten F, White NJ: The first Plasmodium vivax relapses of life are usually genetically homologous. J Infect Dis 2012, 205:680-683.
Wild	Thailand	Frequent relapse	Old World	tropical	Frequent relapse, Old World	Old World, tropical	9	16.7346	98.7292	LP	21	9	42.86	365	365	11	NA	37	168	CQ	25 mg/kg	NR	Yes	2012	Cohort	Day - median only	Imwong M, Boel ME, Pagornrat W, Pimanpanarak M, McGready R, Day NP, Nosten F, White NJ: The first Plasmodium vivax relapses of life are usually genetically homologous. J Infect Dis 2012, 205:680-683.
Wild	Thailand	Frequent relapse	Old World	tropical	Frequent relapse, Old World	Old World, tropical	10	17.1326	98.3808	P	258	162	62.79	63	63	21	NA	42	63	CQ	10/10/5 mg/kg 3d	25 mg/kg	Yes	1999	Cohort	Range - days, median given	Luxemburger C, van Vugt M, Jonathan S, McGready R, Looareesuwan S, White NJ, Nosten F: Treatment of vivax malaria on the western border of Thailand. Trans R Soc Trop Med Hyg 1999, 93:433-438.
McCoy	USA	Long latency	New World	temperate	Long latency, New World	New World, temperate	1	28.643	-82.4752	LP	4	1	25	276	276	234	234	234	234	Q	0.36 g/d	1.44 g	No	1948	Individual	Day	Shannon JA, Earle DP, Berliner RW, Taggart JV: Studies on the chemotherapy of the human malarias. I. Method for the quantitative assay of suppressive antimalarial action in vivax malaria. J Clin Invest 1948, 27:66-74.
McCoy	USA	Long latency	New World	temperate	Long latency, New World	New World, temperate	1	28.643	-82.4752	LP	5	3	60	276	276	244	255.67	247	276	Q	1.44 g/d	5.76 g	No	1948	Individual	Day	Shannon JA, Earle DP, Berliner RW, Taggart JV: Studies on the chemotherapy of the human malarias. I. Method for the quantitative assay of suppressive antimalarial action in vivax malaria. J Clin Invest 1948, 27:66-74.
McCoy	USA	Long latency	New World	temperate	Long latency, New World	New World, temperate	1	28.643	-82.4752	LP	6	3	50	276	276	167	238	260.5	264	Q	0.30 g/d	1.2 g	No	1948	Individual	Day	Shannon JA, Earle DP, Berliner RW, Taggart JV: Studies on the chemotherapy of the human malarias. I. Method for the quantitative assay of suppressive antimalarial action in vivax malaria. J Clin Invest 1948, 27:66-74.
McCoy	USA	Long latency	New World	temperate	Long latency, New World	New World, temperate	1	28.643	-82.4752	LP	20	12	66.67	180	365	75	NA	225	285	Q	NR	NR	No	1947	Individual	Month	Shannon JA: Rationale underlying the clinical evaluation of antimalarial drugs. In A Survey of Antimalarial Drugs: 1941–1945. Edited by Wiselogle FY. Ann Arbor, Michigan: J.W. Edwards; 1946: 177-220
St. Elizabeth	USA	Long latency	New World	temperate	Long latency, New World	New World, temperate	1	38.895	-77.0361	LP	1	1	100	540	540	284	284	284	284	CQ	0.5g /d for 3.5d	1.8g	No	1949	Individual	Day	Coatney GR, Ruhe DS, et al.: Studies in human malaria. X. The protective and therapeutic action of chloroquine (SN 7618) against St. Elizabeth strain vivax malaria. Am J Hyg 1949, 49:49-59.
St. Elizabeth	USA	Long latency	New World	temperate	Long latency, New World	New World, temperate	1	38.895	-77.0361	LP	1	1	100	62	218	21	21	21	21	Q + SN7266	Q 2 g/d 6d + SN7266 1 g/d 6d	Q 12 g + SN7266 6 g	No	1949	Individual	Days	Ruhe DS, Cooper WC, Coatney GR, Josephson ES: Studies in human malaria: XIV. The ineffectiveness of Colchicine (SN 12,080), SN 7266 and SN 8557 as curative agents against St. Elizabeth strain vivax malaria. Am J Hyg 1949, 49:361-366.
St. Elizabeth	USA	Long latency	New World	temperate	Long latency, New World	New World, temperate	1	38.895	-77.0361	LP	2	2	100	540	540	216	233	233	250	CQ	0.5g /d for 4.5d	2.2g	No	1949	Individual	Day	Coatney GR, Ruhe DS, et al.: Studies in human malaria. X. The protective and therapeutic action of chloroquine (SN 7618) against St. Elizabeth strain vivax malaria. Am J Hyg 1949, 49:49-59.
St. Elizabeth	USA	Long latency	New World	temperate	Long latency, New World	New World, temperate	1	38.895	-77.0361	LP	2	2	100	540	540	281	281	281	281	CQ	0.5g /d for 5.5d	2.6g	No	1949	Individual	Day	Coatney GR, Ruhe DS, et al.: Studies in human malaria. X. The protective and therapeutic action of chloroquine (SN 7618) against St. Elizabeth strain vivax malaria. Am J Hyg 1949, 49:49-59.
St. Elizabeth	USA	Long latency	New World	temperate	Long latency, New World	New World, temperate	1	38.895	-77.0361	LP	3	3	100	456	539	252	267.67	275	276	QS	0.125g x 4/d for 6d	3g	No	1948	Individual	Graphic	Coatney GR, Cooper WC, et al.: Studies in human malaria. VII. The protective and therapeutic action of quinine sulfate against St. Elizabeth strain vivax malaria. Am J Hyg 1948, 47:120-134.
St. Elizabeth	USA	Long latency	New World	temperate	Long latency, New World	New World, temperate	1	38.895	-77.0361	LP	3	3	100	540	540	85	213.67	263	293	CQ	0.6g /d for 2.5d	1.4g	No	1949	Individual	Day	Coatney GR, Ruhe DS, et al.: Studies in human malaria. X. The protective and therapeutic action of chloroquine (SN 7618) against St. Elizabeth strain vivax malaria. Am J Hyg 1949, 49:49-59.
St. Elizabeth	USA	Long latency	New World	temperate	Long latency, New World	New World, temperate	1	38.895	-77.0361	LP	3	3	100	546	546	116	173	177	226	CQ	1.5g base 4 d	2.5g	No	1949	Individual	Day	Cooper WC, Coatney GR, Culwell WB, Eyles DE, Young MD: Studies in human malaria. XXVI. Simultaneous infection with the Chesson and the St. Elizabeth strains of Plasmodium vivax. J Natl Malar Soc 1950, 9:187-190.
St. Elizabeth	USA	Long latency	New World	temperate	Long latency, New World	New World, temperate	1	38.895	-77.0361	LP	3	2	66.67	62	218	44	45.5	45.5	47	Q + SN8557	Q 2 g/d 6d + SN855 1 g/d 6d	Q 12 g + SN8557 6 g	No	1949	Individual	Days	Ruhe DS, Cooper WC, Coatney GR, Josephson ES: Studies in human malaria: XIV. The ineffectiveness of Colchicine (SN 12,080), SN 7266 and SN 8557 as curative agents against St. Elizabeth strain vivax malaria. Am J Hyg 1949, 49:361-366.
St. Elizabeth	USA	Long latency	New World	temperate	Long latency, New World	New World, temperate	1	38.895	-77.0361	LP	5	5	100	1211	1211	15	23	25	30	None	None	None	No	1947	Individual	Graphic	Coatney GR, Cooper WC, Young MD, Burgess RW, Smarr RG: Studies in human malaria. II. The suppressive action of sulfadiazine and sulfapyrazine against sporozoite-induced vivax malaria (St. Elizabeth strain). Am J Hyg 1947, 46:105-118.
St. Elizabeth	USA	Long latency	New World	temperate	Long latency, New World	New World, temperate	1	38.895	-77.0361	LP	5	5	100	1211	1211	15	167	180	245	SPR	0.5g x 2 /d d -2 - 42	49g	No	1947	Individual	Graphic	Coatney GR, Cooper WC, Young MD, Burgess RW, Smarr RG: Studies in human malaria. II. The suppressive action of sulfadiazine and sulfapyrazine against sporozoite-induced vivax malaria (St. Elizabeth strain). Am J Hyg 1947, 46:105-118.
St. Elizabeth	USA	Long latency	New World	temperate	Long latency, New World	New World, temperate	1	38.895	-77.0361	LP	5	5	100	1211	1211	15	198	235	265	SPR	0.5g d -2 - 42	24.5g	No	1947	Individual	Graphic	Coatney GR, Cooper WC, Young MD, Burgess RW, Smarr RG: Studies in human malaria. II. The suppressive action of sulfadiazine and sulfapyrazine against sporozoite-induced vivax malaria (St. Elizabeth strain). Am J Hyg 1947, 46:105-118.
St. Elizabeth	USA	Long latency	New World	temperate	Long latency, New World	New World, temperate	1	38.895	-77.0361	LP	5	5	100	630	630	25	186	195	275	None	None	None	No	1947	Individual	Day	Coatney GR, Cooper WC, Young MD, Burgess RW: Studies in human malaria. IV. The suppressive action of a phenanthrene amino alcohol, NIH-204 (SN-1796) against sporozoite-induced vivax malaria (St. Elizabeth strain). Am J Hyg 1947, 46:132-140.
St. Elizabeth	USA	Long latency	New World	temperate	Long latency, New World	New World, temperate	1	38.895	-77.0361	LP	5	4	80	442	546	17	144.75	147	268	SN 5241	1.5g /d 6d	9g	No	1949	Individual	Day	Ruhe DS, Cooper WC, Coatney CR, Josephson ES: Studies in human malaria. XII. The protective and therapeutic action of SN 5241 against St. Elizabeth strain vivax malaria. Am J Hyg 1949, 49:346-354.
St. Elizabeth	USA	Long latency	New World	temperate	Long latency, New World	New World, temperate	1	38.895	-77.0361	LP	5	5	100	281	547	199	255.4	261	280	Q	2g /d d0-13 and d120-133	56g	No	1948	Individual	Day	White WC, Cooper WC, et al.: Studies in human malaria. XXI. The cure of St. Elizabeth strain vivax malaria by pentaquine-quinine, administered during acute attacks or during latency. J Natl Malar Soc 1948, 7:316-321.
St. Elizabeth	USA	Long latency	New World	temperate	Long latency, New World	New World, temperate	1	38.895	-77.0361	LP	6	5	83.33	546	547	16	29.4	24	46	SN 5241	2.0g /d 6d	12g	No	1949	Individual	Day	Ruhe DS, Cooper WC, Coatney CR, Josephson ES: Studies in human malaria. XII. The protective and therapeutic action of SN 5241 against St. Elizabeth strain vivax malaria. Am J Hyg 1949, 49:346-354.
St. Elizabeth	USA	Long latency	New World	temperate	Long latency, New World	New World, temperate	1	38.895	-77.0361	LP	10	10	100	422	547	242	261.5	261.5	301	QS	0.5g x 4/d for 6d	12g	No	1948	Individual	Graphic	Coatney GR, Cooper WC, et al.: Studies in human malaria. VII. The protective and therapeutic action of quinine sulfate against St. Elizabeth strain vivax malaria. Am J Hyg 1948, 47:120-134.
St. Elizabeth	USA	Long latency	New World	temperate	Long latency, New World	New World, temperate	1	38.895	-77.0361	LP	10	10	100	425	539	176	255.6	269.5	292	QS	0.25g x 4/d for 6d	6g	No	1948	Individual	Graphic	Coatney GR, Cooper WC, et al.: Studies in human malaria. VII. The protective and therapeutic action of quinine sulfate against St. Elizabeth strain vivax malaria. Am J Hyg 1948, 47:120-134.
St. Elizabeth	USA	Long latency	New World	temperate	Long latency, New World	New World, temperate	1	38.895	-77.0361	LP	10	7	70	540	540	58	188.86	241	274	CQ	0.46g /d for 6d	2.8g	No	1949	Individual	Day	Coatney GR, Ruhe DS, et al.: Studies in human malaria. X. The protective and therapeutic action of chloroquine (SN 7618) against St. Elizabeth strain vivax malaria. Am J Hyg 1949, 49:49-59.
St. Elizabeth	USA	Long latency	New World	temperate	Long latency, New World	New World, temperate	1	38.895	-77.0361	LP	12	12	100	540	540	164	229	229	293	CQ	0.4g per day (0.8g 1st day)	2.5-6.0g	No	1949	Individual	Day	Coatney GR, Ruhe DS, et al.: Studies in human malaria. X. The protective and therapeutic action of chloroquine (SN 7618) against St. Elizabeth strain vivax malaria. Am J Hyg 1949, 49:49-59.
St. Elizabeth	USA	Long latency	New World	temperate	Long latency, New World	New World, temperate	1	38.895	-77.0361	LP	12	9	75	62	218	14	25	20	48	Q + CC	Q 2 g/d 6d + CC 1.5 mg/d 6d	Q 12 g + CC 9 mg	No	1949	Individual	Days	Ruhe DS, Cooper WC, Coatney GR, Josephson ES: Studies in human malaria: XIV. The ineffectiveness of Colchicine (SN 12,080), SN 7266 and SN 8557 as curative agents against St. Elizabeth strain vivax malaria. Am J Hyg 1949, 49:361-366.
St. Elizabeth	USA	Long latency	New World	temperate	Long latency, New World	New World, temperate	1	38.895	-77.0361	LP	18	11	61.11	148	408	30	40.91	39	66	QAC	0.2g x 4 d0 + 0.1g x 4 d1-5	2.8g	No	1949	Individual	Day	Cooper WC, Ruhe DS, Coatney CR, Josephson ES, Young MD: Studies in human malaria. VIII. The protective and therapeutic action of quinacrine against St. Elizabeth strain vivax malaria. Am J Hyg 1949, 49:25-40.
St. Elizabeth	USA	Long latency	New World	temperate	Long latency, New World	New World, temperate	1	38.895	-77.0361	LP	19	18	94.74	178	1778	17	260.44	262	364	QAC	NR	NR	No	1949	Individual	Day	Cooper WC, Ruhe DS, Coatney CR, Josephson ES, Young MD: Studies in human malaria. VIII. The protective and therapeutic action of quinacrine against St. Elizabeth strain vivax malaria. Am J Hyg 1949, 49:25-40.
St. Elizabeth	USA	Long latency	New World	temperate	Long latency, New World	New World, temperate	1	38.895	-77.0361	LP	143	143	100	365	365	180	NA	300	365	Q	NR	NR	No	1947	Individual	Month	Shannon JA: Rationale underlying the clinical evaluation of antimalarial drugs. In A Survey of Antimalarial Drugs: 1941–1945. Edited by Wiselogle FY. Ann Arbor, Michigan: J.W. Edwards; 1946: 177-220
St. Elizabeth	USA	Long latency	New World	temperate	Long latency, New World	New World, temperate	1	38.895	-77.0361	LP	198	79	39.9	365	365	137	275.6	286	327	CQ, SN 6771, SN 6911, QAC, or Q	Various	Various	No	1950	Cohort	Range, mean and median	Coatney GR, Cooper WC, D. YM, Burgess RW: Studies in human malaria. XVIII. The life pattern of sporozoite-induced St Elizabeth strain vivax malaria. Am J Epidemiol 1950, 51:200-215.
St. Elizabeth	USA	Long latency	New World	temperate	Long latency, New World	New World, temperate	1	38.895	-77.0361	LP	5	5	100	229	296	205	256.2	256	296	None	None	None	No	1949	Individual	Day	Ruhe DS, Cooper WC, Coatney GR, Josephson ES, Young MD: Studies in human malaria: IX. The protective and therapeutic action of SN 6911 (Sontochin) against St. Elizabeth stain vivax malaria. Am J Hyg 1949, 49:41-48.
St. Elizabeth	USA	Long latency	New World	temperate	Long latency, New World	New World, temperate	1	38.895	-77.0361	LP	7	3	42.86	237	537	37	40	37	46	SN-6911	0.2g x 4 d4 + 0.2g x 2/d to d20	7.2 g	No	1949	Individual	Day	Ruhe DS, Cooper WC, Coatney GR, Josephson ES, Young MD: Studies in human malaria: IX. The protective and therapeutic action of SN 6911 (Sontochin) against St. Elizabeth stain vivax malaria. Am J Hyg 1949, 49:41-48.
Vietnam	Vietnam	Frequent relapse	Old World	tropical	Frequent relapse, Old World	Old World, tropical	10	16.6494	106.306	LP	4	3	75	120	360	120	240	240	360	Q, QAC, P, CQ, PY w/ CYC	NR	NR	No	1968	Individual	Month	Tiburskaja NA, Sergiev PG, Vrublevskaja OS: Dates of onset of relapses and the duration of infection in induced tertian malaria with short and long incubation periods. Bull World Health Organ 1968, 38(3):447-457.
South Vietnam	Vietnam	Frequent relapse	Old World	tropical	Frequent relapse, Old World	Old World, tropical	10	12.4675	107.398	LP	5	5	100	140	277	29	32	31	39	QS	1.8g for 5d	9g	No	1974	Individual	Day	Contacos PG, Collins WE, Chin W, Jeter MH, Briesch PE: Combined chloroquine-primaquine therapy against vivax malaria. Am J Trop Med Hyg 1974, 23:310-312.
Vietnam	Vietnam	Frequent relapse	Old World	tropical	Frequent relapse, Old World	Old World, tropical	10	16.6494	106.306	LP	2538	499	19.66	NA	NA	15	NA	45	570	CQ + PQ	CQ 300 mg/wk + PQ 45 mg/wk for 8wk	CQ 2.4 g + PQ 360 mg	Yes	1970	Cohort	Graphic- Month (rate, can't get individual)	Fisher GU, Gordon MP, Lobel HO, Runcik K: Malaria in soldiers returning from Vietnam. Epidemiologic, therapeutic, and clinical studies. Am J Trop Med Hyg 1970, 19:27-39.

## Sheet: Legend
Column	Description
Strain	Strain of Plasmodium vivax
Country	Country of infection or strain origin
Phenotype	Relapse phenotype based on geographic origin outlined in White, 2011 (Figure 2A)
OldNew	Geographic origin hemisphere - Old World or New World
TropTemp	Geographic origin climate - temperate or tropical
White	White, 2011 classification obtained by concatinating Phenotype and OldNew (Figure 2A)
LoverCoker	Lover and Coker, 2013 classification obtained by concatinating OldNew and TropTemp (Figure 2B)
EcoZone	Ecological zone according to Macdonald, 1957 (Figure 3)
Lat	Latitude
Long	Longitude
Res	Resolution - point (P), small polygon (SP), large polygon (LP)
NumPatient	Number of patients included in the study or treatment group
Num1stRelapse	Number of patients to experience at least one relapse or recurrnece
1stRelapseRate	The percentage of patients to experience at least one relapse
FUmin	Minimum follow up time
Fumax	Maxiumum follow up time
Time1stMin	Minimum time to first relapse in study group
Time1stMean	Mean time to first relapse in study group
Time1stMed	Median time to first relapse in study group
Time1stMax	Maximum time to first relapse in study group
Drug	Drug treatment used in study
Dose	Treatment schedule reported
TotalDose	Total drug dose given
NI	Natural infection? No describes experimental settings
PubYear	Publication year
DataType	Type of data; individual level data was included in the final anlaysis
TimeType	How time was reported; studies that reported time by periods greater than one month were excluded
Ref	Reference
